# Supplementary material for: Two Distinct Pathways in Mice Generate Antinuclear Antigen-Reactive B Cell Repertoires
Source: Front Immunol. 2018 Jan 22;9:16. doi: 10.3389/fimmu.2018.00016 (PMC5786517; doi:10.3389/fimmu.2018.00016)
Supplement: Tables S1 and S2 — Nucleotide sequences and their translation into amino acids of Vh- and Vk-regions of all hybridomas described herein, which were derived from aging B6 mice. [file Table_1.xlsx]

## Sheet: Aging B6-Mice1-7
Table S1
Nucleotide sequences and their translation into amino acids of Vh-regions of all hybridomas described herein,
which were derived from aging B6 mice
Mouse 1
	Clone	Sequence
Vh1-26		gag	gtc	cag	ctg	caa	caa	tct	gga	cct	gag	ctg	gtg	aag	cct	ggg	gct	tca	gtg	aag	ata	tcc	tgt	aag	gct	tct	gga	tac	acg	ttc	act	gac	tac	tac	atg	aac	tgg	gtg	aag	cag	agc	cat	gga	aag	agc	ctt	gag	tgg	att
		E	V	Q	L	Q	Q	S	G	P	E	L	V	K	P	G	A	S	V	K	I	S	C	K	A	S	G	Y	T	F	T	D	Y	Y	M	N	W	V	K	Q	S	H	G	K	S	L	E	W	I
	8G3.E6								..a	cct	gag	ctg	gtg	aag	cct	ggg	gct	tca	gtg	aag	ata	tcc	tgt	aag	gct	tct	gga	tac	acg	ttc	act	gac	tac	tac	ata	cac	tgg	gtg	aaa	cag	agc	cat	gga	aag	agc	ctt	gag	tgg	att
																																			I	H			K
	16.D7.A9								..a	cct	gag	ctg	gtg	aag	cct	ggg	gct	tca	gtg	aag	ata	tcc	tgt	aag	act	tct	gga	tac	acg	ttc	act	gac	tac	tac	atg	cac	tgg	ata	aaa	cag	agc	cat	gga	aag	agc	ctt	gag	tgg	att
																									T											H		I	K
	7.E8.B11									cct	gag	ctg	gtg	aag	cct	ggg	gct	tca	gtg	aag	ata	tcc	tgt	aag	gct	tct	gga	tac	acg	ttc	act	gac	tac	tac	atg	aac	tgg	gta	aaa	cag	agc	cat	gga	aag	agc	ctt	gag	tgg	att
																																						V	K
	8.H7.D3								..a	cct	gag	ctg	gtg	aag	cct	ggg	gct	tca	gtg	aag	ata	tcc	tgt	aag	gct	tct	gga	tac	acg	ttc	act	gac	tac	gac	atg	cac	tgg	gta	aaa	cag	agc	cat	gga	aag	agc	ctt	gag	tgg	att
																																		D		H		V	K
	15.H12.E4								..a	cct	gag	ctg	gtg	aag	cct	ggg	gct	tca	gtg	aag	ata	tcc	tgt	aag	gcc	tct	gga	tac	acg	ttc	act	gac	tac	tac	atg	aac	tgg	gta	aaa	cag	agc	cat	gga	aag	agc	ctt	gag	tgg	att
																									A													V	K
	15.G10.F10								..a	cct	gag	ctg	gtg	aag	cct	ggg	gct	tca	gtg	aag	ata	tcc	tgt	aag	gct	tct	gga	tac	acg	ttc	act	gac	tac	tac	atg	aac	tgg	gta	aaa	cag	agc	cat	gga	aag	agc	ctt	gag	tgg	att
																																						V	K
	22.C9.G7								..a	cct	gag	ctg	gtg	aag	cct	ggg	gct	tca	gtg	aag	ata	tcc	tgt	aaa	gct	tct	gga	tac	acg	ttc	act	gac	tac	tac	atg	aac	tgg	gta	aaa	cag	agc	cat	gga	aag	agc	ctt	gag	tgg	att
																								K														V	K
	5.D3.E12								..a	cct	gag	ctg	gtg	aag	cct	ggg	gct	tca	gtg	aag	ata	tcc	tgt	aag	gct	tct	gga	tac	acg	ttc	act	gac	tac	tat	atg	aac	tgg	gta	aaa	cag	agc	cat	gga	aag	agc	ctt	gag	tgg	att
																																		Y				V	K
	5.D3.D10									cct	gag	ctg	gtg	aag	cct	ggg	gct	tca	gtg	aag	ata	tcc	tgt	aag	gct	tct	gga	tac	acg	ttc	act	gac	tac	tat	atg	aac	tgg	gta	aaa	cag	agc	cat	gga	aag	agc	ctt	gag	tgg	att
																																		Y				V	K
	16.B9.C9								..a	cct	gag	ctg	gtg	aag	cct	ggg	gcc	tca	gtg	aag	ata	tcc	tgt	aag	gct	tct	gga	tac	acg	ttc	act	gac	tac	tac	atg	aac	tgg	gta	aaa	cag	agc	cat	gga	aag	agc	ctt	gag	tgg	att
																	A																					V	K
	17.A9.E6								..a	cct	gag	ctg	gtg	aag	cct	ggg	gct	tca	gtg	aag	ata	tcc	tgt	aag	gct	tct	gga	tac	acg	ttc	act	gac	tac	tac	atg	aac	tgg	gta	aaa	cag	agc	cat	gga	aag	agc	ctt	gag	tgg	att
																																						V	K
Vh1-75		cag	gtc	cag	cta	cag	cag	tct	gga	cct	gag	ctg	gtg	aag	cct	ggg	gct	tca	gtg	aag	ata	tcc	tgc	aag	gct	tct	ggc	tac	acc	ttc	act	gac	tac	tat	ata	aac	tgg	gtg	aag	cag	agg	cct	gga	cag	gga	ctt	gag	tgg	att
		Q	V	Q	L	Q	Q	S	G	P	E	L	V	K	P	G	A	S	V	K	I	S	C	K	A	S	G	Y	T	F	T	D	Y	Y	I	N	W	V	K	Q	R	P	G	Q	G	L	E	W	I
	7.F9.F1								..a	cct	gag	ctg	gtg	aag	cct	ggg	gct	tca	gtg	aag	ata	tcc	tgc	aag	gct	tct	ggc	tac	acc	ttc	act	gac	tac	tat	ata	aac	tgg	gtg	aag	cag	agg	cct	gga	cag	gga	ctt	gag	tgg	att
Mouse 2
	Clone	Sequence
Vh1-26		gag	gtc	cag	ctg	caa	caa	tct	gga	cct	gag	ctg	gtg	aag	cct	ggg	gct	tca	gtg	aag	ata	tcc	tgt	aag	gct	tct	gga	tac	acg	ttc	act	gac	tac	tac	atg	aac	tgg	gtg	aag	cag	agc	cat	gga	aag	agc	ctt	gag	tgg	att
		E	V	Q	L	Q	Q	S	G	P	E	L	V	K	P	G	A	S	V	K	I	S	C	K	A	S	G	Y	T	F	T	D	Y	Y	M	N	W	V	K	Q	S	H	G	K	S	L	E	W	I
	8.G9.G4								..a	cct	gag	ctg	gtg	aag	cct	ggg	gct	tca	gtg	aag	ata	tcc	tgt	aag	act	tct	gga	tac	acg	tac	act	gac	tac	tac	atg	cac	tgg	ata	aaa	cag	agc	cat	gga	aag	agc	ctt	gag	tgg	att
																									T					Y						H		I	K
Vh1-39		gag	ttc	cag	ctg	cag	cag	tct	gga	cct	gag	ctg	gtg	aag	cct	ggc	gct	tca	gtg	aag	ata	tcc	tgc	aag	gct	tct	ggt	tac	tca	ttc	act	gac	tac	aac	atg	aac	tgg	gtg	aag	cag	agc	aat	gga	aag	agc	ctt	gag	tgg	att
		E	F	Q	L	Q	Q	S	G	P	E	L	V	K	P	G	A	S	V	K	I	S	C	K	A	S	G	Y	S	F	T	D	Y	N	M	N	W	V	K	Q	S	N	G	K	S	L	E	W	I
	1.G5.B8								..a	cct	gag	ctg	gtg	aag	cct	ggc	gct	tca	gtg	aag	atg	tcc	tgt	aag	gct	tct	ggt	tac	tca	ttc	act	gac	aac	aac	atg	aac	tgg	gtg	aag	cag	agc	aat	gga	aag	aac	ctt	gag	tgg	att
																					M		C										N												Y
Mouse 3
	Clone	Sequence
Vh1-26		gag	gtc	cag	ctg	caa	caa	tct	gga	cct	gag	ctg	gtg	aag	cct	ggg	gct	tca	gtg	aag	ata	tcc	tgt	aag	gct	tct	gga	tac	acg	ttc	act	gac	tac	tac	atg	aac	tgg	gtg	aag	cag	agc	cat	gga	aag	agc	ctt	gag	tgg	att
		E	V	Q	L	Q	Q	S	G	P	E	L	V	K	P	G	A	S	V	K	I	S	C	K	A	S	G	Y	T	F	T	D	Y	Y	M	N	W	V	K	Q	S	H	G	K	S	L	E	W	I
	13.18.A													atg	cct	ggg	gcc	tca	gtg	aag	ata	tcc	tgt	aag	gct	tct	gga	tac	acg	ttc	act	gac	cac	tac	atg	aac	tgg	gtg	aaa	cag	agc	cat	gga	aag	agc	cct	gaa	tgg	att
														M			A																H						K							P	E
	13.4.5.A								..a	cct	gaa	ctg	gtg	aaa	cct	ggg	gct	tca	gtg	agg	ata	tcc	tgt	aag	gct	tct	gga	tat	gta	ttc	act	gac	tcc	aac	atg	aat	tgg	gtg	aaa	cag	agc	cat	gga	gag	agc	ctt	gaa	tgg	ctt
											E			K						R								Y	V				S	N		N			K					E			E		L
	13.31A													..g	cct	ggg	gcc	tca	gtg	aag	ata	tcc	tgt	aag	gct	tct	gga	tac	acg	ttc	act	gac	cac	tac	atg	aac	tgg	gtg	aaa	cag	agc	cat	gga	aag	agc	ctt	gaa	tgg	att
																	A																H						K								E
	13.85B													..g	cct	ggg	gcc	tca	gtg	acg	ata	tcc	tgt	aag	gct	tct	gga	tac	acg	ttc	act	gac	cac	tac	atg	aac	tgg	gtg	aaa	cag	agc	cat	gga	gag	agc	ctt	gaa	tgg	att
																	A			T													H						K					E			E
	13.27.B													atg	cct	ggg	gcc	tca	gtg	aag	ata	tcc	tgt	aag	gct	tct	gga	tac	acg	ttc	act	gac	cac	tac	atg	aac	tgg	gtg	aaa	cag	agc	cat	gga	aag	agc	cct	gaa	tgg	att
														M			A																H						K							P	E
	13.69.B													atg	cct	ggg	gcc	tca	gtg	aag	ata	tct	tgt	aag	gct	tct	gaa	tac	acg	ttc	act	gac	cac	aac	atg	aac	tgg	gtg	aaa	cag	agc	cat	gga	aag	agc	ctt	gaa	tgg	att
														K			A					S					E						H	N					K								E
Mouse 4
	Clone	Sequence
Vh1-26		gag	gtc	cag	ctg	caa	caa	tct	gga	cct	gag	ctg	gtg	aag	cct	ggg	gct	tca	gtg	aag	ata	tcc	tgt	aag	gct	tct	gga	tac	acg	ttc	act	gac	tac	tac	atg	aac	tgg	gtg	aag	cag	agc	cat	gga	aag	agc	ctt	gag	tgg	att
		E	V	Q	L	Q	Q	S	G	P	E	L	V	K	P	G	A	S	V	K	I	S	C	K	A	S	G	Y	T	F	T	D	Y	Y	M	N	W	V	K	Q	S	H	G	K	S	L	E	W	I
	1A2.1		gtc	aaa	ctg	cag	cag	tca	gga	cct	gaa	ctg	gtg	aag	cct	ggg	gct	tca	gtg	aag	ata	tcc	tgt	aag	gct	tct	gga	tac	acg	ttc	act	gac	tac	tac	gta	aac	tgg	gtg	aag	cag	agc	cat	gga	atg	agc	ctt	gag	tgg	att
				K		Q	Q	S			E																								V									M
	2F8.1								..a	cct	gag	ctg	gtg	aag	cct	ggg	gct	tca	gtg	aag	atc	tcc	tgt	aag	gct	tct	gga	tac	acg	ttc	act	gac	tac	tac	atg	aat	tgg	gtg	aaa	cag	agc	cat	gga	aag	agc	ctt	gac	tgg	att
																					I															N			K								D
Mouse 5
	Clone	Sequence
VH1-26		gag	gtc	cag	ctg	caa	caa	tct	gga	cct	gag	ctg	gtg	aag	cct	ggg	gct	tca	gtg	aag	ata	tcc	tgt	aag	gct	tct	gga	tac	acg	ttc	act	gac	tac	tac	atg	aac	tgg	gtg	aag	cag	agc	cat	gga	aag	agc	ctt	gag	tgg	att
		E	V	Q	L	Q	Q	S	G	P	E	L	V	K	P	G	A	S	V	K	I	S	C	K	A	S	G	Y	T	F	T	D	Y	Y	M	N	W	V	K	Q	S	H	G	K	S	L	E	W	I
	12.G3.G7								..a	cct	gag	ctg	gtg	aag	cct	ggg	gct	tca	gtg	aag	ata	tcc	tgt	aag	act	tct	gga	tac	acg	ttc	act	gac	tac	tac	atg	cac	tgg	ata	aaa	cag	agc	cat	gga	aag	agc	ctt	gag	tgg	att
																									T											H		I	K
	15.D10.B3								..a	cct	gag	ctg	gtg	aag	cct	ggg	gct	tca	gtg	aag	ata	tcc	tgt	aag	act	tct	gga	tac	acg	ttc	act	gac	tac	tac	atg	cac	tgg	ata	aaa	cag	agc	cat	gga	aag	agc	ctt	gag	tgg	att
																									T											H		I	K
Mouse 6
	Clone	Sequence
VH1-22		gag	gtc	cag	ctg	caa	cag	tct	gga	cct	gag	ctg	gtg	aag	cct	ggg	gct	tca	gtg	aag	atg	tcc	tgc	aag	gct	tct	gga	tac	aca	ttc	act	gac	tac	aac	atg	cac	tgg	gtg	aag	cag	agc	cat	gga	aag	agc	ctt	gag	tgg	att
		E	V	Q	L	Q	Q	S	G	P	E	L	V	K	P	G	A	S	V	K	M	S	C	K	A	S	G	Y	T	F	T	D	Y	N	M	H	W	V	K	Q	S	H	G	K	S	L	E	W	I
	7.7.3A									cct	gag	ctg	gtg	aag	cct	ggg	gct	tca	gtg	aag	atg	tcc	tgc	aag	gct	tct	gga	tac	aca	ttc	act	gac	tac	aac	atg	aac	tgg	gtg	aag	cag	agc	cat	gga	aag	agc	ctt	gag	tgg	att
																																				N
	23.6.1A									cct	gag	ctg	gtg	aag	cct	ggg	gct	tca	gtg	aag	atg	tcc	tgc	aag	gct	tct	gga	tac	act	ttc	act	gac	tac	aac	att	cac	tgg	gtg	aag	cag	agc	cat	gga	aag	agc	ctt	gag	tgg	att
																													T						I
	24.18.1A									cct	gat	ctg	gtg	aag	cct	ggg	gct	tca	gtg	aag	atg	tcc	tgc	aag	gct	tct	gga	tac	aca	ttc	act	gac	tac	aac	ata	cac	tgg	gtg	aag	cag	agc	cat	gga	aag	agc	ctt	gag	tgg	att
											D																								I
VH1-26		gag	gtc	cag	ctg	caa	caa	tct	gga	cct	gag	ctg	gtg	aag	cct	ggg	gct	tca	gtg	aag	ata	tcc	tgt	aag	gct	tct	gga	tac	acg	ttc	act	gac	tac	tac	atg	aac	tgg	gtg	aag	cag	agc	cat	gga	aag	agc	ctt	gag	tgg	att
		E	V	Q	L	Q	Q	S	G	P	E	L	V	K	P	G	A	S	V	K	I	S	C	K	A	S	G	Y	T	F	T	D	Y	Y	M	N	W	V	K	Q	S	H	G	K	S	L	E	W	I
	3.10.1A									cct	gag	ctg	gtg	aag	cct	ggg	gct	tca	gtg	aag	ata	tcc	tgt	aag	gct	tct	gga	tac	acg	ttc	act	gac	cac	tac	atg	aac	tgg	gtg	aag	aag	agc	cat	gga	aag	agc	ctt	gag	tgg	att
																																	H							K
	5.13.1A																											tac	acg	ttc	act	gac	tac	tac	atg	aac	tgg	gtg	aag	cag	agc	cat	gga	aag	agc	ctt	gaa	tgg	att
																																															E
VH1-50		cag	gtc	caa	ctg	cag	cag	cct	ggg	gct	gag	ctt	gtg	aag	cct	ggg	gct	tca	gtg	aag	ctg	tcc	tgc	aag	gct	tct	ggc	tac	acc	ttc	acc	agc	tac	tgg	atg	cag	tgg	gta	aaa	cag	agg	cct	gga	cag	ggc	ctt	gag	tgg	atc
		Q	V	Q	L	Q	Q	P	G	A	E	L	V	K	P	G	A	S	V	K	L	S	C	K	A	S	G	Y	T	F	T	S	Y	W	M	Q	W	V	K	Q	R	P	G	Q	G	L	E	W	I
	20.15.1A									gct	gag	ctt	gtg	aag	cct	ggg	gct	tca	gtg	aag	ctg	tcc	tgc	aag	act	tct	ggc	tac	atc	ttc	acc	aac	tac	tgg	atc	cag	tgg	gta	aaa	cag	agg	cct	gga	cag	ggc	ctt	gag	tgg	atc
																									T				I			N			I
VH1-74		cag	gtc	caa	ctg	cag	cag	cct	ggg	gct	gaa	ctg	gtg	aag	cct	ggg	gct	tca	gtg	aag	gtg	tcc	tgc	aag	gct	tct	ggc	tac	acc	ttc	acc	agc	tac	tgg	atg	cac	tgg	gtg	aag	cag	agg	cct	ggc	caa	ggc	ctt	gag	tgg	att
		Q	V	Q	L	Q	Q	P	G	A	E	L	V	K	P	G	A	S	V	K	V	S	C	K	A	S	G	Y	T	F	T	S	Y	W	M	H	W	V	K	Q	R	P	G	Q	G	L	E	W	I
	3.3.2A									gct	gaa	ctg	gtg	aag	cct	ggg	gct	tca	gtg	aag	gtg	tcc	tgc	aag	gct	tct	ggc	tac	acc	ttc	acc	aac	tac	tgg	atg	cac	tgg	gtg	aag	cag	agg	cct	ggc	caa	ggc	ctt	gag	tgg	att
																																N
VH3-6		gat	gta	cag	ctt	cag	gag	tca	gga	cct	ggc	ctc	gtg	aaa	cct	tct	cag	tct	ctg	tct	ctc	acc	tgc	tct	gtc	act	ggc	tac	tcc	atc	acc	agt	ggt	tat	tac	tgg	aac	tgg	atc	cgg	cag	ttt	cca	gga	aac	aaa	ctg	gaa	tgg
		D	V	Q	L	Q	E	S	G	P	G	L	V	K	P	S	Q	S	L	S	L	T	C	S	V	T	G	Y	S	I	T	S	G	Y	Y	W	N	W	I	R	Q	F	P	G	N	K	L	E	W
	25.8.1A											gcc	tgt	aaa	cct	tct	cag	tct	ctg	tct	ctc	acc	tgc	tct	gtc	act	ggc	tac	tcc	atc	acc	agt	ggt	tat	tac	tgg	aac	tgg	atc	cgg	cag	ttt	cca	gga	agc	aaa	ctg	gaa	tgg
												A	C																																S
VH8-12		cag	gtt	act	ctg	aaa	gag	tct	ggc	cct	ggg	ata	ttg	cag	tcc	tcc	cag	acc	ctc	agt	ctg	act	tgt	tct	ttc	tct	ggg	ttt	tca	ctg	agc	act	tct	ggt	atg	ggt	gtg	agc	tgg	att	cgt	cag	cct	tca	gga	aag	ggt	ctg	gag
		Q	V	T	L	K	E	S	G	P	G	I	L	Q	S	S	Q	T	L	S	L	T	C	S	F	S	G	F	S	L	S	T	S	G	M	G	V	S	W	I	R	Q	P	S	G	K	G	L	E
	6.15.1A									cct	ggg	ata	ttg	cag	gcc	tcc	cag	acc	ctc	agt	ctg	act	tgt	tct	ttc	tct	ggg	ttt	tca	ctg	agc	gct	tct	aat	atg	ggt	gtg	agt	tgg	att	cgt	cag	cct	tca	gga	aag	ggt	ctg	gag
															A																	A		N				S
Mouse 7
	Clone	Sequence
VH1-26		gag	gtc	cag	ctg	caa	caa	tct	gga	cct	gag	ctg	gtg	aag	cct	ggg	gct	tca	gtg	aag	ata	tcc	tgt	aag	gct	tct	gga	tac	acg	ttc	act	gac	tac	tac	atg	aac	tgg	gtg	aag	cag	agc	cat	gga	aag	agc	ctt	gag	tgg	att
		E	V	Q	L	Q	Q	S	G	P	E	L	V	K	P	G	A	S	V	K	I	S	C	K	A	S	G	Y	T	F	T	D	Y	Y	M	N	W	V	K	Q	S	H	G	K	S	L	E	W	I
	3.73A									cct	gag	ctg	gtg	aag	cct	ggg	gct	tca	gtg	aag	ata	tcc	tgt	aag	act	tct	gga	tac	acg	ttc	act	gac	tac	tac	atg	cac	tgg	ata	aaa	cag	agc	cat	gga	aag	agc	ctt	gag	tgg	att
																									T											H		I	K
VH1-50		cag	gtc	caa	ctg	cag	cag	cct	ggg	gct	gag	ctt	gtg	aag	cct	ggg	gct	tca	gtg	aag	ctg	tcc	tgc	aag	gct	tct	ggc	tac	acc	ttc	acc	agc	tac	tgg	atg	cag	tgg	gta	aaa	cag	agg	cct	gga	cag	ggc	ctt	gag	tgg	atc
		Q	V	Q	L	Q	Q	P	G	A	E	L	V	K	P	G	A	S	V	K	L	S	C	K	A	S	G	Y	T	F	T	S	Y	W	M	Q	W	V	K	Q	R	P	G	Q	G	L	E	W	I
	3.25A									gct	gag	gtt	gtg	aag	cct	ggg	gct	tca	gtg	aag	ctg	tcc	tgc	aag	gct	tct	ggc	tac	acc	ttc	acc	aac	tac	tgg	ata	cag	tgg	gta	aat	cag	agg	cct	gga	cag	ggc	ctt	gag	tgg	atc
												V																				N			I				N
VH1-80		cag	gtt	cag	ctg	cag	cag	tct	ggg	gct	gag	ctg	gtg	aag	cct	ggg	gcc	tca	gtg	aag	att	tcc	tgc	aaa	gct	tct	ggc	tac	gca	ttc	agt	agc	tac	tgg	atg	aac	tgg	gtg	aag	cag	agg	cct	gga	aag	ggt	ctt	gag	tgg	att
		Q	V	Q	L	Q	Q	S	G	A	E	L	V	K	P	G	A	S	V	K	I	S	C	K	A	S	G	Y	A	F	S	S	Y	W	M	N	W	V	K	Q	R	P	G	K	G	L	E	W	I
	3.36A									gct	gag	ctg	gtg	aag	cct	ggg	gcc	tca	gtg	aag	att	tcc	tgc	aaa	gct	tct	ggc	tac	gca	ttc	agt	agc	tac	tgg	atg	aac	tgg	gtg	aag	cag	agg	cct	gga	aag	ggt	ctt	gag	tgg	att
[truncated: 77 more columns]
