# Supplementary material for: Two Distinct Pathways in Mice Generate Antinuclear Antigen-Reactive B Cell Repertoires
Source: Front Immunol. 2018 Jan 22;9:16. doi: 10.3389/fimmu.2018.00016 (PMC5786517; doi:10.3389/fimmu.2018.00016)
Supplement: Supplementary file 2 [file Table_2.xlsx]

## Sheet: Sheet1
Table S2
Nucleotide sequences and their translation into amino acids of Vk-regions of all hybridomas described herein,
which were derived from aging B6 mice
Mouse 1
	Clone	Sequence
Vk4-74		caa	att	gtt	ctc	acc	cag	tct	cca	gca	atc	atg	tct	gca	tct	cta	ggg	gaa	cgg	gtc	acc	atg	acc	tgc	act	gcc	agc	tca	agt	gta	agt	tcc	agt	tac	ttg	cac	tgg	tac	cag	cag	aag	cca	gga	tcc	tcc	ccc	aaa	ctc	tgg
		Q	I	V	L	T	Q	S	P	A	I	M	S	A	S	L	G	E	R	V	T	M	T	C	T	A	S	S	S	V	S	S	S	Y	L	H	W	Y	Q	Q	K	P	G	S	S	P	K	L	W
	8G3.E6	caa	att	gtt	ctc	acc	cag	tct	cca	gca	atc	atg	tct	gca	tct	cta	ggg	gaa	cgg	gtc	acc	atg	acc	tgc	act	gcc	agc	tca	agt	gtg	cgt	tcc	cgt	tac	ttg	cac	tgg	tac	cag	cag	aag	cca	gga	tcc	tcc	ccc	aaa	ctc	tgg
																														V	R		R
	16.D7.A9	caa	att	gtt	ctc	acc	cag	tct	cca	gca	atc	atg	tct	gca	tct	cta	ggg	gaa	cgg	gtc	acc	atg	acc	tgc	act	gcc	agc	tca	agt	gtg	cgt	tcc	agt	tac	ttg	cac	tgg	tac	cag	cag	aag	cca	gga	tcc	tcc	ccc	aaa	ctc	tgg
																														V	R
	7.E8.B11	caa	att	gtt	ctc	acc	cag	tct	cca	gca	atc	atg	tct	gca	tct	cta	ggg	gaa	cgg	gtc	acc	atg	acc	tgc	act	gcc	agc	tca	agt	gtg	cgt	tcc	agt	tac	ttg	cac	tgg	tac	cag	cag	aag	cca	gga	tcc	tcc	ccc	aaa	ctc	tgg
																														V	R
	8.H7.D3	caa	att	gtt	ctc	acc	cag	tct	cca	gta	atc	atg	tct	gca	tct	cta	ggg	gaa	cgg	gtc	acc	atg	acc	tgc	act	gcc	agc	tca	agt	gtg	cgt	tcc	agt	tac	ttg	cac	tgg	tac	cag	cag	aag	cca	gga	tcc	tcc	ccc	aaa	ctc	tgg
										V																				V	R
	15.H12.E4	caa	att	gtt	ctc	acc	cag	tct	cca	gca	atc	atg	tct	gca	tct	cta	ggg	gaa	cgg	gtc	acc	atg	acc	tgc	act	gcc	agc	tca	agt	gtg	cgt	tcc	agt	tac	ttg	cac	tgg	tac	cag	cag	aag	cca	gga	tcc	tcc	ccc	aag	ctc	tgc
																														V	R																K		C
	15.G10.F10	caa	att	gtt	ctc	acc	cag	tct	cca	gca	atc	atg	tct	gca	tct	cta	ggg	gaa	cgg	gtc	acc	atg	acc	tgc	act	gcc	agc	tca	agt	gtg	cgt	tcc	agt	tac	ttg	cac	tgg	tac	cag	cag	aag	cca	gga	tcc	tcc	ccc	aaa	ctc	tgg
																														V	R
	22.C9.G7	caa	att	gtt	ctc	acc	cag	tct	cca	gca	atc	atg	tct	gca	tct	cta	ggg	gaa	cgg	gtc	acc	atg	acc	tgc	act	gcc	agc	tca	agt	gtg	cgt	tcc	agt	tac	ttg	cac	tgg	tac	cag	cag	aag	cca	gga	tcc	tcc	ccc	aaa	ctc	tgg
																														V	R
	5.D3.E12	caa	att	gtt	ctc	acc	cag	tct	cca	gca	atc	atg	tct	gca	tct	cca	ggg	gaa	cgg	gtc	acc	atg	acc	tgc	act	gcc	agc	tca	agt	gtg	cgt	tcc	agt	tat	ttg	cac	tgg	tac	cag	cag	aag	cca	gga	tcc	tcc	ccc	aaa	ctc	tgg
																P														V	R			Y
	5.D3.D10	caa	att	gtt	ctc	acc	cag	tct	cca	gca	atc	atg	tct	gca	tct	cca	ggg	gaa	cgg	gtc	acc	atg	acc	tgc	act	gcc	agc	tca	agt	gtg	cgt	tcc	agt	tat	ttg	cac	tgg	tac	cag	cag	aag	cca	gga	tcc	tcc	ccc	aaa	ctc	tgg
																P														V	R			Y
	16.B9.C9	caa	att	gtt	ctc	acc	cag	tct	cca	gca	atc	atg	tct	gca	tct	cta	ggg	gaa	cgg	gtc	acc	atg	acc	tgc	act	gcc	agc	tca	agt	gta	cgt	tcc	agt	tac	ttg	cac	tgg	tac	cag	cag	aag	cca	gga	tcc	tcc	ccc	aaa	ctc	tgg
																															R
	17.A9.E6	caa	att	gtt	ctc	acc	cag	tct	cca	gca	atc	atg	tct	gca	tct	cta	ggg	gaa	cgg	gtc	acc	atg	acc	tgc	act	gcc	agc	tca	agt	gtg	cgt	tcc	agt	tac	ttg	cac	tgg	tac	cag	cag	aag	cca	gga	tcc	tcc	ccc	aaa	ctc	tgg
																														V	R
Mouse 2
	Clone	Sequence
Vk4-57		gaa	aat	gtg	ctc	acc	cag	tct	cca	gca	atc	atg	tct	gca	tct	cca	ggg	gaa	aag	gtc	acc	atg	acc	tgc	agg	gcc	agc	tca	agt	gta	agt	tcc	agt	tac	ttg	cac	tgg	tac	cag	cag	aag	tca	ggt	gcc	tcc	ccc	aaa	ctc	tgg
		E	N	V	L	T	Q	S	P	A	I	M	S	A	S	P	G	E	K	V	T	M	T	C	R	A	S	S	S	V	S	S	S	Y	L	H	W	Y	Q	Q	K	S	G	A	S	P	K	L	W
	1.G5.B8	gaa	aat	gtg	ctc	acc	cag	tct	cca	gca	atc	atg	tct	gca	tct	cca	ggg	gaa	aag	gtc	acc	atg	acc	tgc	agg	gcc	agc	tca	agt	gta	agt	tcc	agt	tac	ttg	cac	tgg	tac	cag	cag	aag	tca	ggt	gcc	tcc	ccc	aaa	ctc	tgg
Vk6-32		agt	att	gtg	atg	acc	cag	act	ccc	aaa	ttc	ctg	ctt	gta	tca	gca	gga	gac	agg	gtt	acc	ata	acc	tgc	aag	gcc	agt	cag	agt	gtg	agt	aat	gat	gta	gct	tgg	tac	caa	cag	aag	cca	ggg	cag	tct	cct	aaa	ctg	ctg	ata
		S	I	V	M	T	Q	T	P	K	F	L	L	V	S	A	G	D	R	V	T	I	T	C	K	A	S	Q	S	V	S	N	D	V	A	W	Y	Q	Q	K	P	G	Q	S	P	K	L	L	I
	8.G9.G4	agt	att	gtg	atg	acc	cag	act	ccc	aaa	ttc	ctg	ctt	gta	tca	gca	gga	gac	agg	gtt	acc	att	acc	tgc	aag	gcc	agt	cag	agt	gtg	agt	aat	gat	gta	gct	tgg	tac	caa	cag	aag	cca	ggg	cag	tct	ctt	aaa	ctg	ctg	ata
																						I																							L
Mouse 3
	Clone	Sequence
Vk4-74		caa	att	gtt	ctc	acc	cag	tct	cca	gca	atc	atg	tct	gca	tct	cta	ggg	gaa	cgg	gtc	acc	atg	acc	tgc	act	gcc	agc	tca	agt	gta	agt	tcc	agt	tac	ttg	cac	tgg	tac	cag	cag	aag	cca	gga	tcc	tcc	ccc	aaa	ctc	tgg
		Q	I	V	L	T	Q	S	P	A	I	M	S	A	S	L	G	E	R	V	T	M	T	C	T	A	S	S	S	V	S	S	S	Y	L	H	W	Y	Q	Q	K	P	G	S	S	P	K	L	W
	13.18.A	caa	att	gtt	ctc	acc	caa	tct	cca	gca	ctc	atg	tct	gca	tct	cta	ggg	gac	cgg	gtc	acc	atg	acc	tgc	act	gcc	agc	tca	agt	gta	cgt	tcc	agt	tac	ttg	tac	tgg	ttc	cag	cag	aag	cca	gga	acc	tcc	ccc	aaa	ctc	tgg
							Q				L							D													R					Y		F						T
	13.4.5.A	caa	att	gtt	ctc	acc	cag	tct	cca	gta	atc	atg	tct	gta	tct	cta	ggg	gaa	cgg	gtc	acc	atg	acc	tgc	act	gcc	agc	tca	agt	gta	cgt	tcc	agt	tac	ttg	cac	tgg	tac	cag	cag	aag	cca	gga	tcc	tcc	ccc	aaa	ctc	tgg
										V				V																	R
	13.31A	caa	att	gtt	ctc	acc	cag	tct	cca	gca	atc	atg	tct	gca	tct	cta	ggg	gac	cgg	gtc	acc	atg	acc	tgc	act	gcc	agc	tca	agt	gta	cgt	tcc	agt	tac	ttg	ttc	tgg	tac	cag	cag	aag	cca	gga	acc	tcc	ccc	aaa	ctc	tgg
																		D													R					F								T
	13.85B	caa	att	gtt	ctc	acc	cag	tct	cca	gca	atc	atg	tct	gca	tct	cta	ggg	gac	cgg	gtc	acc	atg	acc	tgc	act	gcc	agc	tca	agt	gta	cgt	tcc	agt	tac	ttg	ttc	tgg	tac	cag	cag	aag	cca	gga	acc	tcc	ccc	aaa	ctc	tgg
																		E													R					F								T
	13.27B	caa	att	gtt	ctc	acc	caa	tct	cca	gca	ctc	atg	tct	gca	tct	cta	ggg	gac	cgg	gtc	acc	atg	acc	tgc	act	gcc	agc	tca	agt	gta	cgt	tcc	agt	tac	ttg	tac	tgg	tac	cag	cag	aag	cca	gga	acc	tcc	ccc	aaa	ctc	tgg
							Q				L							D													R					Y								T
	13.69.4	caa	att	gtt	ctc	acc	cag	tct	cca	cca	atc	atg	tct	gca	tct	cta	ggg	gac	cgg	gtc	acc	atg	acc	tgc	act	gcc	agt	tca	agt	gta	cgt	tcc	agt	tac	tta	tat	tgg	tac	cag	cag	aag	cca	gga	acc	tcc	ccc	aaa	ctc	tgg
										P								D									S				R				L	Y								T
Mouse 4
	Clone	Sequence
Vk4-74		caa	att	gtt	ctc	acc	cag	tct	cca	gca	atc	atg	tct	gca	tct	cta	ggg	gaa	cgg	gtc	acc	atg	acc	tgc	act	gcc	agc	tca	agt	gta	agt	tcc	agt	tac	ttg	cac	tgg	tac	cag	cag	aag	cca	gga	tcc	tcc	ccc	aaa	ctc	tgg
		Q	I	V	L	T	Q	S	P	A	I	M	S	A	S	L	G	E	R	V	T	M	T	C	T	A	S	S	S	V	S	S	S	Y	L	H	W	Y	Q	Q	K	P	G	S	S	P	K	L	W
	1A2.1	caa	att	gtt	ctc	acc	cag	tct	cca	gca	atc	atg	tct	gcc	tct	ctt	ggg	gag	cgg	gtc	acc	ttg	acc	tgc	act	gcc	agc	tca	agt	gta	agt	tcc	agt	tac	ttc	cac	tgg	tgc	cag	cag	aag	cca	gga	tcc	tcc	ccc	aaa	ctc	tgg
														A		L		E				L													F			C
	2F8.1	caa	att	gtt	ctc	acc	cag	tct	cca	gca	atc	atg	tct	gca	tct	cta	ggg	caa	cgg	gtc	acc	atg	acc	tgc	act	gcc	agc	tca	agt	gtg	cgt	tcc	agt	tac	ttg	cac	tgg	ttc	cag	cag	aag	cca	gga	tcc	tcc	ccc	aaa	ctc	tgg
																		Q												V	R							F
Mouse 5
	Clone	Sequence
Vk5-43		gat	att	gtg	cta	act	cag	tct	cca	gcc	acc	ctg	tct	gtg	act	cca	gga	gat	agc	gtc	agt	ctt	tcc	tgc	agg	gcc	agc	caa	agt	att	agc	aac	aac	cta	cac	tgg	tat	caa	caa	aaa	tca	cat	gag	tct	cca	agg	ctt	ctc	atc
		D	I	V	L	T	Q	S	P	A	T	L	S	V	T	P	G	D	S	V	S	L	S	C	R	A	S	Q	S	I	S	N	N	L	H	W	Y	Q	Q	K	S	H	E	S	P	R	L	L	I
	12.G3.G7	gat	att	gtg	ata	att	cag	tct	cca	gcc	acc	ctg	tct	gtg	act	cca	gga	gat	agc	gtc	agt	ctt	tcc	tgc	agg	tcc	agc	caa	agt	att	agt	aac	aac	cta	cac	tgg	tat	caa	caa	aaa	tca	cat	gag	tct	cca	agg	ctg	ctc	atc
					I	I																				S					S																L
	15.D10.B3	gat	att	gtg	ata	att	cag	tct	cca	gcc	acc	ctg	tct	gtg	act	cca	gga	gat	agc	gtc	agt	ctt	tcc	tgc	agg	tcc	agc	caa	agt	att	agc	aac	aac	cta	cac	tgg	tat	cac	caa	aaa	tca	cat	aag	tct	cca	agg	ctt	ctc	atc
					I	I																				S												H					K
Mouse 6
	Clone	Sequence
Vk4-61		caa	att	gtt	ctc	acc	cag	tct	cca	gca	atc	atg	tct	gca	tct	cca	ggg	gag	aag	gtc	acc	ata	tcc	tgc	agt	gcc	agc	tca	agt	gta	agt	tac	atg	tac	tgg	tac	cag	cag	aag	cca	gga	tcc	tcc	ccc	aaa	ccc	tgg	att	tat
		Q	I	V	L	T	Q	S	P	A	I	M	S	A	S	P	G	E	K	V	T	I	S	C	S	A	S	S	S	V	S	Y	M	Y	W	Y	Q	Q	K	P	G	S	S	P	K	P	W	I	Y
	3.10.1A	caa	att	gtt	ctc	acc	cag	tct	cca	aca	atc	atg	tct	gca	tct	cca	ggg	gag	aag	gtc	acc	ata	tcc	tgc	agt	gcc	agc	tca	agt	gta	agt	tac	atg	tat	tgg	tat	cag	cag	aag	cca	gga	tcc	tcc	tcc	aaa	ccc	tgg	att	tat
										T																								Y		Y								S
Vk4-74		caa	att	gtt	ctc	acc	cag	tct	cca	gca	atc	atg	tct	gca	tct	cta	ggg	gaa	cgg	gtc	acc	atg	acc	tgc	act	gcc	agc	tca	agt	gta	agt	tcc	agt	tac	ttg	cac	tgg	tac	cag	cag	aag	cca	gga	tcc	tcc	ccc	aaa	ctc	tgg
		Q	I	V	L	T	Q	S	P	A	I	M	S	A	S	L	G	E	R	V	T	M	T	C	T	A	S	S	S	V	S	S	S	Y	L	H	W	Y	Q	Q	K	P	G	S	S	P	K	L	W
	5.13.1A	caa	att	gtt	ctc	acc	cag	tct	cca	gca	atc	atg	tct	gct	tct	cta	ggg	gaa	cgg	gtc	acc	atg	acc	tgc	act	gcc	agc	tca	agt	gta	aga	tcc	agt	tac	ttg	cag	tgg	tac	cag	cag	aag	cca	gga	tcc	tcc	ccc	aaa	ctc	tgg
														A																	R					Q
	20.15.1A	caa	att	gtt	ctc	acc	cag	tct	cca	gca	atc	atg	tct	gca	tct	cta	ggg	gaa	cgg	gtc	acc	atg	acc	tgc	act	gcc	agc	tca	ggt	gta	aga	tcc	agt	tac	ttg	cat	tgg	tac	cag	cag	aag	cct	gga	tcc	tcc	ccc	aaa	ctc	tgg
																													G		R					H						P
	25.8.1A	caa	att	gtt	ctc	acc	cag	tct	cca	gca	atc	atg	tct	gca	tct	cta	ggg	gaa	cgg	gtc	acc	atg	acc	tgc	act	gcc	agc	tca	agt	gta	agt	tcc	agt	tac	ttg	cac	tgg	tac	cag	cag	aag	cca	gga	tcc	tcc	ccc	aaa	ctc	tgg
Vk4-91		gaa	att	gtg	ctc	acc	cag	tct	cca	acc	acc	atg	gct	gca	tct	ccc	ggg	gag	aag	atc	act	atc	acc	tgc	agt	gcc	agc	tca	agt	ata	agt	tcc	aat	tac	ttg	cat	tgg	tat	cag	cag	aag	cca	gga	ttc	tcc	cct	aaa	ctc	ttg
		E	I	V	L	T	Q	S	P	T	T	M	A	A	S	P	G	E	K	I	T	I	T	C	S	A	S	S	S	I	S	S	N	Y	L	H	W	Y	Q	Q	K	P	G	F	S	P	K	L	L
	6.15.1A	gaa	att	gtg	ctc	acc	ctg	tct	cca	agc	acc	atg	gct	gca	tct	ccc	ggg	gag	aag	atc	act	atc	acc	tgc	agt	gcc	agc	tca	aga	ata	agt	acc	aat	tac	ttg	cat	tgg	tat	cag	cag	aag	cca	gga	ttc	tcc	cct	aaa	ctc	ttg
							L			S																			R			T
Vk6-23		gac	att	gtg	atg	acc	cag	tct	cac	aaa	ttc	atg	tcc	aca	tca	gta	gga	gac	agg	gtc	agc	atc	acc	tgc	aag	gcc	agt	cag	gat	gtg	ggt	act	gct	gta	gcc	tgg	tat	caa	cag	aaa	cca	ggg	caa	tct	cct	aaa	cta	ctg	att
		D	I	V	M	T	Q	S	H	K	F	M	S	T	S	V	G	D	R	V	S	I	T	C	K	A	S	Q	D	V	G	T	A	V	A	W	Y	Q	Q	K	P	G	Q	S	P	K	L	L	I
	3.3.2A	gac	att	gtg	atg	acc	cag	tcc	cac	aaa	ttc	atg	tcc	aca	tca	gtt	gga	gac	agg	gtc	agt	atc	acc	tgt	aag	gcc	agt	cag	gat	gtg	ggt	act	gct	gta	gcc	tgg	tat	cag	cag	aaa	cca	ggg	aca	tct	cct	aaa	tta	ctg	att
								S								V					S			C														Q					T				L
Vk10-96		gat	atc	cag	atg	aca	cag	act	aca	tcc	tcc	ctg	tct	gcc	tct	ctg	gga	gac	aga	gtc	acc	atc	agt	tgc	agg	gca	agt	cag	gac	att	agc	aat	tat	tta	aac	tgg	tat	cag	cag	aaa	cca	gat	gga	act	gtt	aaa	ctc	ctg	atc
		D	I	Q	M	T	Q	T	T	S	S	L	S	A	S	L	G	D	R	V	T	I	S	C	R	A	S	Q	D	I	S	N	Y	L	N	W	Y	Q	Q	K	P	D	G	T	V	K	L	L	I
	7.7.3A	gat	atc	cag	atg	aca	cag	act	aca	tcc	tcc	ctg	tct	gcc	tct	ctg	gga	gac	aga	gtc	acc	atc	agt	tgc	agg	gca	agt	cag	gac	att	agt	aat	tat	tta	aac	tgg	tat	cag	cag	aaa	cca	gat	gga	act	gtt	aaa	ctc	ctg	atc
																															S
	23.6.1A	gat	atc	cag	atg	aca	cag	act	aca	tcc	tcc	ctg	tct	gcc	tct	ctg	gga	gac	aga	gtc	acc	atc	agt	tgc	agg	gca	agt	cag	gac	att	agc	aat	tat	tta	aac	tgg	tat	cag	cag	aaa	cca	gat	gga	act	gtt	aaa	ctc	ctg	atc
	24.18.1A	gat	atc	cag	atg	aca	cag	act	aca	tcc	tcc	ctg	tct	gcc	tct	ctg	gga	gac	aga	gtc	acc	atc	agt	tgc	agg	gca	agt	cag	gac	att	ggc	aac	tat	tta	aac	tgg	tat	cag	caa	caa	cca	gat	aga	act	gtt	aaa	ctc	ctg	atc
																															G								Q	Q			R
Mouse 7
	Clone	Sequence
Vk4-58		gaa	aat	gtg	ctc	acc	cag	tct	cca	gca	ata	atg	gct	gcc	tct	ctg	ggg	cag	aag	gtc	acc	atg	acc	tgc	agt	gcc	agc	tca	agt	gta	agt	tcc	agt	tac	ttg	cac	tgg	tac	cag	cag	aag	tca	ggc	gct	tcc	ccc	aaa	ccc	ttg
		E	N	V	L	T	Q	S	P	A	I	M	A	A	S	L	G	Q	K	V	T	M	T	C	S	A	S	S	S	V	S	S	S	Y	L	H	W	Y	Q	Q	K	S	G	A	S	P	K	P	L
	3.36A	gaa	aat	gtg	ctc	acc	cag	tct	cca	gca	ata	atg	gct	gcc	tct	ctg	ggg	cag	aag	gtc	acc	atg	acc	tgc	agt	gcc	agc	tca	agt	gta	agt	tcc	agt	tac	ttg	cac	tgg	tac	cag	cag	aag	tca	ggc	gct	tcc	ccc	aaa	ccc	ttg
Vk4-74		caa	att	gtt	ctc	acc	cag	tct	cca	gca	atc	atg	tct	gca	tct	cta	ggg	gaa	cgg	gtc	acc	atg	acc	tgc	act	gcc	agc	tca	agt	gta	agt	tcc	agt	tac	ttg	cac	tgg	tac	cag	cag	aag	cca	gga	tcc	tcc	ccc	aaa	ctc	tgg
		Q	I	V	L	T	Q	S	P	A	I	M	S	A	S	L	G	E	R	V	T	M	T	C	T	A	S	S	S	V	S	S	S	Y	L	H	W	Y	Q	Q	K	P	G	S	S	P	K	L	W
	3.73A	caa	att	gtt	ctc	acc	cag	tct	cca	gca	atc	atg	tct	gca	tct	cta	ggg	gaa	cgg	gtc	acc	atg	acc	tgc	act	gcc	agc	tca	agt	gta	agt	tcc	agt	tac	ttg	cac	tgg	tac	cag	cag	aag	cca	gga	tcc	tcc	ccc	aaa	ctc	tgg
[truncated: 61 more columns]
