# Supplementary material for: Two Distinct Pathways in Mice Generate Antinuclear Antigen-Reactive B Cell Repertoires
Source: Front Immunol. 2018 Jan 22;9:16. doi: 10.3389/fimmu.2018.00016 (PMC5786517; doi:10.3389/fimmu.2018.00016)
Supplement: Tables S3 and S4 — Nucleotide sequences and their translation into amino acids of Vh- and Vk-regions of all hybridomas described herein, which were derived from young B6 × bm12 mice undergoing a GvH reaction. [file Table_3.xlsx]

## Sheet: GVHD-Mouse1
	GVHD mice - Heavy chain variable regions
	Mouse 1
		Clone	Sequence
	VH1.26		gag	gtc	cag	ctg	caa	caa	tct	gga	cct	gag	ctg	gtg	aag	cct	ggg	gct	tca	gtg	aag	ata	tcc	tgt	aag	gct	tct	gga	tac	acg	ttc	act	gac	tac	tac	atg	aac	tgg	gtg	aag	cag	agc	cat	gga	aag	agc	ctt	gag	tgg
			E	V	Q	L	Q	Q	S	G	P	E	L	V	K	P	G	A	S	V	K	I	S	C	K	A	S	G	Y	T	F	T	D	Y	Y	M	N	W	V	K	Q	S	H	G	K	S	L	E	W
		1.28.1								..a	cct	gaa	ctg	gtg	aag	Cct	ggg	gct	tca	gtg	aag	ata	tcc	tgt	aag	gct	tct	gga	tac	tcg	ttc	act	gac	tac	tac	ctg	aac	tgg	gtg	aag	cag	agc	cat	gga	aag	agc	ctt	gag	tgg
												E																		S						L
		1.802.1												.tg	aag	cct	ggg	gct	tca	gtg	aag	ata	tcc	tgt	aag	gct	tct	gga	tac	acg	ttc	att	gac	tac	tac	atg	aac	tgg	gtg	aag	aag	agc	cat	gga	aag	agc	ctt	gag	tgg
																																I									K
	VH1.55		cag	gtc	caa	ctg	cag	cag	cct	ggg	gct	gag	ctt	gtg	aag	cct	ggg	gct	tca	gtg	aag	atg	tcc	tgc	aag	gct	tct	ggc	tac	acc	ttc	acc	agc	tac	tgg	ata	acc	tgg	gtg	aag	cag	agg	cct	gga	caa	ggc	ctt	gag	tgg
			Q	V	Q	L	Q	Q	P	G	A	E	L	V	K	P	G	A	S	V	K	M	S	C	K	A	S	G	Y	T	F	T	S	Y	W	I	T	W	V	K	Q	R	P	G	Q	G	L	E	W
		1.308.1									gct	gag	ctt	gtg	aag	cct	ggg	gct	tca	gtg	aag	atg	tcc	tgc	aag	gct	tct	ggc	tac	acc	ttc	acc	agc	tac	tgg	ata	acc	tgg	gtg	aag	cag	agg	cct	gga	caa	ggc	ctt	gag	tgg
		1.356.1									gct	gag	ctt	gtg	aag	cct	ggg	gct	tca	gtg	aag	atg	tcc	tgc	aag	gct	tct	ggc	tac	acc	ttc	acc	agc	tac	tgg	ata	acc	tgg	gtg	aag	cag	agg	cct	gga	caa	ggc	ctt	gag	tgg
		1.741.1									gct	gag	ctt	gtg	aag	cct	ggg	gct	tca	gtg	aag	atg	tcc	tgc	aag	gct	tct	ggc	tac	acc	ttc	acc	agc	tac	tgg	ata	acc	tgg	gtg	aag	cag	agg	cct	gga	caa	ggc	ctt	gag	tgg
	VH8.8		cag	gtt	act	ctg	aaa	gag	tct	ggc	cct	ggg	ata	ttg	cag	ccc	tcc	cag	acc	ctc	agt	ctg	act	tgt	tct	ttc	tct	ggg	ttt	tca	ctg	agc	act	ttt	ggt	atg	ggt	gta	ggc	tgg	att	cgt	cag	cct	tca	ggg	aag	ggt	ctg
			Q	V	T	L	K	E	S	G	P	G	I	L	Q	P	S	Q	T	L	S	L	T	C	S	F	S	G	F	S	L	S	T	F	G	M	G	V	G	W	I	R	Q	P	S	G	K	G	L
		1.12.1A								..c	cct	ggg	ata	ttg	cag	ccc	tcc	cag	acc	ctc	agt	ctg	act	tgt	tct	ttc	tct	ggg	ttt	tca	ctg	agc	act	ttt	ggt	atg	ggt	gta	agc	tgg	att	cgt	cag	cct	tca	ggg	aag	ggt	ctg
																																							S
[truncated: 81 more columns]

## Sheet: GVHD-Mice1-5
Table S3
Nucleotide sequences and their translation into amino acids of Vh-regions of all hybridomas described herein,
which were derived from young B6 x bm12 mice undergoing a GVH reaction
Mouse 1
	Clone	Sequence
Vh1-26		gag	gtc	cag	ctg	caa	caa	tct	gga	cct	gag	ctg	gtg	aag	cct	ggg	gct	tca	gtg	aag	ata	tcc	tgt	aag	gct	tct	gga	tac	acg	ttc	act	gac	tac	tac	atg	aac	tgg	gtg	aag	cag	agc	cat	gga	aag	agc	ctt	gag	tgg	att
		E	V	Q	L	Q	Q	S	G	P	E	L	V	K	P	G	A	S	V	K	I	S	C	K	A	S	G	Y	T	F	T	D	Y	Y	M	N	W	V	K	Q	S	H	G	K	S	L	E	W	I
	1.28.1								..a	cct	gaa	ctg	gtg	aag	Cct	ggg	gct	tca	gtg	aag	ata	tcc	tgt	aag	gct	tct	gga	tac	tcg	ttc	act	gac	tac	tac	ctg	aac	tgg	gtg	aag	cag	agc	cat	gga	aag	agc	ctt	gag	tgg	att
											E																		S						L
	1.802.1												.tg	aag	cct	ggg	gct	tca	gtg	aag	ata	tcc	tgt	aag	gct	tct	gga	tac	acg	ttc	att	gac	tac	tac	atg	aac	tgg	gtg	aag	aag	agc	cat	gga	aag	agc	ctt	gag	tgg	att
																															I									K
Vh1-55		cag	gtc	caa	ctg	cag	cag	cct	ggg	gct	gag	ctt	gtg	aag	cct	ggg	gct	tca	gtg	aag	atg	tcc	tgc	aag	gct	tct	ggc	tac	acc	ttc	acc	agc	tac	tgg	ata	acc	tgg	gtg	aag	cag	agg	cct	gga	caa	ggc	ctt	gag	tgg	att
		Q	V	Q	L	Q	Q	P	G	A	E	L	V	K	P	G	A	S	V	K	M	S	C	K	A	S	G	Y	T	F	T	S	Y	W	I	T	W	V	K	Q	R	P	G	Q	G	L	E	W	I
	1.308.1									gct	gag	ctt	gtg	aag	cct	ggg	gct	tca	gtg	aag	atg	tcc	tgc	aag	gct	tct	ggc	tac	acc	ttc	acc	agc	tac	tgg	ata	acc	tgg	gtg	aag	cag	agg	cct	gga	caa	ggc	ctt	gag	tgg	att
	1.356.1									gct	gag	ctt	gtg	aag	cct	ggg	gct	tca	gtg	aag	atg	tcc	tgc	aag	gct	tct	ggc	tac	acc	ttc	acc	agc	tac	tgg	ata	acc	tgg	gtg	aag	cag	agg	cct	gga	caa	ggc	ctt	gag	tgg	att
	1.741.1									gct	gag	ctt	gtg	aag	cct	ggg	gct	tca	gtg	aag	atg	tcc	tgc	aag	gct	tct	ggc	tac	acc	ttc	acc	agc	tac	tgg	ata	acc	tgg	gtg	aag	cag	agg	cct	gga	caa	ggc	ctt	gag	tgg	att
Vh8-8		cag	gtt	act	ctg	aaa	gag	tct	ggc	cct	ggg	ata	ttg	cag	ccc	tcc	cag	acc	ctc	agt	ctg	act	tgt	tct	ttc	tct	ggg	ttt	tca	ctg	agc	act	ttt	ggt	atg	ggt	gta	ggc	tgg	att	cgt	cag	cct	tca	ggg	aag	ggt	ctg	gag
		Q	V	T	L	K	E	S	G	P	G	I	L	Q	P	S	Q	T	L	S	L	T	C	S	F	S	G	F	S	L	S	T	F	G	M	G	V	G	W	I	R	Q	P	S	G	K	G	L	E
	1.12.1A								..c	cct	ggg	ata	ttg	cag	ccc	tcc	cag	acc	ctc	agt	ctg	act	tgt	tct	ttc	tct	ggg	ttt	tca	ctg	agc	act	ttt	ggt	atg	ggt	gta	agc	tgg	att	cgt	cag	cct	tca	ggg	aag	ggt	ctg	gag
																																						S
Mouse 2
	Clone	Sequence
Vh1-26		gag	gtc	cag	ctg	caa	caa	tct	gga	cct	gag	ctg	gtg	aag	cct	ggg	gct	tca	gtg	aag	ata	tcc	tgt	aag	gct	tct	gga	tac	acg	ttc	act	gac	tac	tac	atg	aac	tgg	gtg	aag	cag	agc	cat	gga	aag	agc	ctt	gag	tgg	att
		E	V	Q	L	Q	Q	S	G	P	E	L	V	K	P	G	A	S	V	K	I	S	C	K	A	S	G	Y	T	F	T	D	Y	Y	M	N	W	V	K	Q	S	H	G	K	S	L	E	W	I
	2.374.1								..a	cct	gag	ctg	gtg	aag	cct	ggg	gct	tca	gtg	aag	ata	tcc	tgt	aag	gct	tct	gga	tac	acg	ttc	att	gac	tac	tac	atg	aac	tgg	gtg	aag	aag	agc	cat	gga	aag	agc	ctt	gag	tgg	att
																															I									K
Vh1-31		gag	gtt	cag	ctg	cag	cag	tct	gga	cct	gag	ctg	gtg	aag	cct	ggg	gct	tca	gtg	aag	ata	tcc	tgc	aag	gct	tct	ggt	tac	tca	ttc	act	ggc	tac	tac	atg	cac	tgg	gtg	aag	cag	agc	cat	gga	aat	atc	ctc	gat	tgg	att
		E	V	Q	L	Q	Q	S	G	P	E	L	V	K	P	G	A	S	V	K	I	S	C	K	A	S	G	Y	S	F	T	G	Y	Y	M	H	W	V	K	Q	S	H	G	N	I	L	D	W	I
	2.388.2									cct	gag	ctg	gtg	aag	cct	ggg	gct	tca	gtg	aag	ata	tcc	tgc	aag	gct	tct	ggt	tac	tca	ttc	act	ggc	tac	tac	atg	cac	tgg	gtg	aag	cag	agc	cat	gga	aat	atc	ctc	gat	tgg	att
Vh1-52		cag	gtc	caa	ctg	cag	cag	cct	ggg	gct	gag	ctg	gtg	agg	cct	ggg	tct	tca	gtg	aag	ctg	tcc	tgc	aag	gct	tct	ggc	tac	acc	ttc	acc	agc	tac	tgg	atg	cat	tgg	gtg	aag	cag	agg	cct	ata	caa	ggc	ctt	gaa	tgg	att
		Q	V	Q	L	Q	Q	P	G	A	E	L	V	R	P	G	S	S	V	K	L	S	C	K	A	S	G	Y	T	F	T	S	Y	W	M	H	W	V	K	Q	R	P	I	Q	G	L	E	W	I
	2.24.0								..g	gct	gag	ctg	gtg	agg	cct	ggg	tct	tca	gtg	aag	ctg	tcc	tgc	aag	gct	tct	ggc	tac	acc	ttc	acc	agc	tac	tgg	att	cat	tgg	gtt	aag	cag	agg	cct	ata	caa	ggc	ctt	gaa	tgg	att
																																			I			V
	2.152.9									gct	gag	ctg	gtg	agg	cct	ggg	tct	tca	gtg	aag	ctg	tcc	tgc	aag	gct	tct	ggc	tac	acc	ttc	acc	agc	tac	tgg	att	cat	tgg	gtt	aag	cag	agg	cct	ata	gaa	ggc	ctt	gaa	tgg	att
																																			I			V						E
	2.344.3								..g	gct	gag	ctg	gtg	agg	cct	ggg	tct	tca	gtg	aag	ctg	tcc	tgc	aag	gct	tct	ggc	tac	acc	ttc	acc	agc	tac	tgg	att	cat	tgg	gtt	aag	cag	agg	cct	ata	caa	ggc	ctt	gaa	tgg	att
																																			I			V
Vh1-55		cag	gtc	caa	ctg	cag	cag	cct	ggg	gct	gag	ctt	gtg	aag	cct	ggg	gct	tca	gtg	aag	atg	tcc	tgc	aag	gct	tct	ggc	tac	acc	ttc	acc	agc	tac	tgg	ata	acc	tgg	gtg	aag	cag	agg	cct	gga	caa	ggc	ctt	gag	tgg	att
		Q	V	Q	L	Q	Q	P	G	A	E	L	V	K	P	G	A	S	V	K	M	S	C	K	A	S	G	Y	T	F	T	S	Y	W	I	T	W	V	K	Q	R	P	G	Q	G	L	E	W	I
	2.300.2								..g	gct	gag	ctt	gtg	aag	cct	ggg	gct	tca	gtg	aag	atg	tcc	tgc	aag	gct	tct	ggc	tac	acc	ttc	acc	agc	tac	tgg	cta	acc	tgg	gtg	atg	cag	agg	cct	gga	caa	ggc	ctt	gag	tgg	att
																																			L				M
Vh14-2		gag	gtt	cag	ctg	cag	cag	tct	ggg	gca	gag	ctt	gtg	aag	cca	ggg	gcc	tca	gtc	aag	ttg	tcc	tgc	aca	gct	tct	ggc	ttc	aac	att	aaa	gac	tac	tat	atg	cac	tgg	gtg	aag	cag	agg	act	gaa	cag	ggc	ctg	gag	tgg	att
		E	V	Q	L	Q	Q	S	G	A	E	L	V	K	P	G	A	S	V	K	L	S	C	T	A	S	G	F	N	I	K	D	Y	Y	M	H	W	V	K	Q	R	T	E	Q	G	L	E	W	I
	2.53.8								..g	gca	gag	ctt	atg	aag	cca	ggg	gcc	tca	gtc	aag	ttg	tcc	tgc	aca	gct	tct	ggc	ttc	aac	att	aaa	gac	tac	tat	ata	cac	tgg	atg	aaa	cag	aag	act	gaa	cag	ggc	ctg	gag	tgg	att
													M																						I			M	K		K
	2.58.2								..g	gca	gag	ctt	gtg	aag	cca	ggg	gcc	tca	gtc	aag	ttg	tcc	tgc	aca	gct	tct	ggc	ttc	aac	att	aaa	gac	tac	tat	atg	cac	tgg	gtg	aag	cag	agg	act	gaa	cag	ggc	ctg	gag	tgg	att
Vh14-4		gag	gtt	cag	ctg	cag	cag	tct	ggg	gct	gag	ctt	gtg	agg	cca	ggg	gcc	tca	gtc	aag	ttg	tcc	tgc	aca	gct	tct	ggc	ttt	aac	att	aaa	gac	gac	tat	atg	cac	tgg	gtg	aag	cag	agg	cct	gaa	cag	ggc	ctg	gag	tgg	att
		E	V	Q	L	Q	Q	S	G	A	E	L	V	R	P	G	A	S	V	K	L	S	C	T	A	S	G	F	N	I	K	D	D	Y	M	H	W	V	K	Q	R	P	E	Q	G	L	E	W	I
	2.70.8									gct	gag	ctt	gtg	agg	cca	ggg	gcc	tca	gtc	aag	ttg	tcc	tgc	aca	gct	tct	ggc	ttt	aat	att	aaa	gac	gac	tac	atg	cac	tgg	gtg	aac	cag	agg	cct	gaa	cag	ggc	ctg	gag	tgg	att
																													N					Y					N
	2.80.9									gct	gaa	ctt	gtg	agg	cca	ggg	gcc	tca	gtc	aag	ttg	tcc	tgc	aca	gct	tct	ggc	ttt	aac	att	aaa	gac	gag	tat	atg	cac	tgg	gtg	aag	cag	agg	cct	gaa	cag	ggc	ctg	gag	tgg	att
											E																						E
	2.394.1								..g	gct	gag	ctt	gtg	agg	cca	ggg	gcc	tca	gtc	aag	ttg	tcc	tgc	aca	gct	tct	ggc	ttt	aac	att	caa	gac	gac	tat	atg	cac	tgg	gtg	aag	cag	agg	cct	gaa	cag	ggc	ctg	gag	tgg	att
																															Q
	2.382.2								..g	gct	gag	ctt	gtg	agg	cca	ggg	gcc	tca	gtc	agg	ttg	tcc	tgc	aca	gct	tct	ggc	ttt	aac	att	aaa	gac	gac	tat	atg	cac	tgg	gtg	aag	cag	agg	cct	gaa	cag	ggc	ctg	gaa	tgg	att
																				R																											E
Mouse 3
	Clone	Sequence
Vh1-26		gag	gtc	cag	ctg	caa	caa	tct	gga	cct	gag	ctg	gtg	aag	cct	ggg	gct	tca	gtg	aag	ata	tcc	tgt	aag	gct	tct	gga	tac	acg	ttc	act	gac	tac	tac	atg	aac	tgg	gtg	aag	cag	agc	cat	gga	aag	agc	ctt	gag	tgg	att
		E	V	Q	L	Q	Q	S	G	P	E	L	V	K	P	G	A	S	V	K	I	S	C	K	A	S	G	Y	T	F	T	D	Y	Y	M	N	W	V	K	Q	S	H	G	K	S	L	E	W	I
	3.71.1								..a	cct	gag	ctg	gtg	aag	cct	ggg	gct	tca	gtg	aag	att	tcc	tgt	aag	gct	tct	gga	tac	acg	ttc	act	gac	tac	tac	atg	aac	tgg	gtg	aaa	cag	agc	cat	gga	aag	agc	ctt	gag	tgg	att
																					I																		K
	3.77.1								..a	cct	gag	ctg	gtg	aag	cct	ggg	gct	tca	gtg	aag	ata	tcc	tgt	aag	gct	tct	gga	tac	tcg	ttc	act	gac	tac	tac	ctg	aac	tgg	gtg	aaa	cag	agc	cat	gga	aag	agc	ctt	gag	tgg	att
																													S						L
	3.55.1								..a	cct	gaa	ctg	gtg	aag	cct	ggg	gct	tca	gtg	aag	ata	tcc	tgt	aag	gct	tct	gga	tac	tcg	ttc	act	gac	tac	tac	ctg	aac	tgg	gtg	aag	cag	agc	cat	gga	aag	agc	ctt	gag	tgg	att
											E																		T						L
	3.69.1								..a	cct	gag	ctg	gtg	aag	cct	ggg	gct	tca	gtg	aag	ata	tcc	tgt	aag	act	tct	gga	tac	acg	ttc	act	gac	tac	tac	atg	aac	tgg	gtg	cag	cag	agc	cat	gga	agg	agc	ctt	gag	tgg	att
																									T														Q					R
	3.152.1								..a	cct	gag	ctg	gtg	aag	cct	ggg	gct	tca	gtg	aag	ata	tcc	tgt	aag	gct	tct	gga	tac	acg	ttc	act	gac	tac	tac	atg	aac	tgg	gtg	aaa	cag	agc	cat	gga	aag	agc	ctt	gac	tgg	att
																																							K								D
Mouse 4
	Clone	Sequence
Vh1-55		cag	gtc	caa	ctg	cag	cag	cct	ggg	gct	gag	ctt	gtg	aag	cct	ggg	gct	tca	gtg	aag	atg	tcc	tgc	aag	gct	tct	ggc	tac	acc	ttc	acc	agc	tac	tgg	ata	acc	tgg	gtg	aag	cag	agg	cct	gga	caa	ggc	ctt	gag	tgg	att
		Q	V	Q	L	Q	Q	P	G	A	E	L	V	K	P	G	A	S	V	K	M	S	C	K	A	S	G	Y	T	F	T	S	Y	W	I	T	W	V	K	Q	R	P	G	Q	G	L	E	W	I
	63.3.1								..g	gct	gag	ctt	gtg	aag	cct	ggg	gct	tca	gtg	aag	atg	tcc	tgc	aag	gct	tct	ggc	tac	acc	ttc	acc	agt	tac	tgg	ata	acc	tgg	gtg	aag	cag	agg	cct	gga	caa	ggc	ctt	gag	tgg	att
																																S
Vh8-12		cag	gtt	act	ctg	aaa	gag	tct	ggc	cct	ggg	ata	ttg	cag	tcc	tcc	cag	acc	ctc	agt	ctg	act	tgt	tct	ttc	tct	ggg	ttt	tca	ctg	agc	act	tct	ggt	atg	ggt	gtg	agc	tgg	att	cgt	cag	cct	tca	gga	aag	ggt	ctg	gag
		Q	V	T	L	K	E	S	G	P	G	I	L	Q	S	S	Q	T	L	S	L	T	C	S	F	S	G	F	S	L	S	T	S	G	M	G	V	S	W	I	R	Q	P	S	G	K	G	L	E
	165.2.1								..c	cct	ggg	ata	ttg	cag	tcc	tcc	cag	acc	ctc	agt	ctg	act	tgt	tct	ttc	tct	ggg	ttt	tca	ctg	agc	act	tct	ggt	atg	ggt	gtg	agc	tgg	att	cgt	cag	cct	tca	gga	aag	ggt	ctg	gag
Mouse 5
	Clone	Sequence
Vh1-26		gag	gtc	cag	ctg	caa	caa	tct	gga	cct	gag	ctg	gtg	aag	cct	ggg	gct	tca	gtg	aag	ata	tcc	tgt	aag	gct	tct	gga	tac	acg	ttc	act	gac	tac	tac	atg	aac	tgg	gtg	aag	cag	agc	cat	gga	aag	agc	ctt	gag	tgg	att
		E	V	Q	L	Q	Q	S	G	P	E	L	V	K	P	G	A	S	V	K	I	S	C	K	A	S	G	Y	T	F	T	D	Y	Y	M	N	W	V	K	Q	S	H	G	K	S	L	E	W	I
	724.3.A								..a	cct	gag	ctg	gtg	aag	cct	ggg	gct	tca	gtg	aag	ata	tcc	tgt	aag	gct	tct	gga	tac	acg	ttc	act	gac	tac	tac	atg	aac	tgg	gtg	aag	cag	agc	cat	gga	aag	agc	ctt	gag	tgg	att
	738.8																	..a	aga	aag	gtc	cag	ctg	cag	cag	tct	gga	tac	acg	ttc	act	gac	tac	tac	atg	aac	tgg	gtg	aag	cag	agc	cat	gga	aag	agc	ctt	gag	tgg	att
																			R		V	Q	L	Q	Q
Vh1-50		cag	gtc	caa	ctg	cag	cag	cct	ggg	gct	gag	ctt	gtg	aag	cct	ggg	gct	tca	gtg	aag	ctg	tcc	tgc	aag	gct	tct	ggc	tac	acc	ttc	acc	agc	tac	tgg	atg	cag	tgg	gta	aaa	cag	agg	cct	gga	cag	ggc	ctt	gag	tgg	atc
		Q	V	Q	L	Q	Q	P	G	A	E	L	V	K	P	G	A	S	V	K	L	S	C	K	A	S	G	Y	T	F	T	S	Y	W	M	Q	W	V	K	Q	R	P	G	Q	G	L	E	W	I
	14.11.A								..g	gct	gag	ctt	gtg	aag	cct	ggg	gct	tca	gtg	aag	ctg	tcc	tgc	aag	gct	tct	ggc	cac	acc	ttc	acc	agc	tac	tgg	atc	cag	tgg	ata	aaa	cag	agg	cct	gga	cag	ggc	ctt	gag	tgg	atc
																												H							I			I
Vh1-52		cag	gtc	caa	ctg	cag	cag	cct	ggg	gct	gag	ctg	gtg	agg	cct	ggg	tct	tca	gtg	aag	ctg	tcc	tgc	aag	gct	tct	ggc	tac	acc	ttc	acc	agc	tac	tgg	atg	cat	tgg	gtg	aag	cag	agg	cct	ata	caa	ggc	ctt	gaa	tgg	att
		Q	V	Q	L	Q	Q	P	G	A	E	L	V	R	P	G	S	S	V	K	L	S	C	K	A	S	G	Y	T	F	T	S	Y	W	M	H	W	V	K	Q	R	P	I	Q	G	L	E	W	I
	810.4.A								..g	gct	gag	ctg	gtg	agg	cct	ggg	tct	tca	gtg	aag	ctg	tcc	tgc	aag	gct	tct	ggc	tac	tcc	ttc	acc	agc	tac	tgg	atg	cat	tgg	gtg	aag	cag	agg	act	ata	caa	ggc	ctt	gaa	tgg	att
																													S													T
Vh1-53		cag	gtc	caa	ctg	cag	cag	cct	ggg	act	gaa	ctg	gtg	aag	cct	ggg	gct	tca	gtg	aag	ctg	tcc	tgc	aag	gct	tct	ggc	tac	acc	ttc	acc	agc	tac	tgg	atg	cac	tgg	gtg	aag	cag	agg	cct	gga	caa	ggc	ctt	gag	tgg	att
		Q	V	Q	L	Q	Q	P	G	T	E	L	V	K	P	G	A	S	V	K	L	S	C	K	A	S	G	Y	T	F	T	S	Y	W	M	H	W	V	K	Q	R	P	G	Q	G	L	E	W	I
	1011.39.A								..g	act	gaa	ctg	gtg	aag	cct	ggg	gct	tca	gtg	aag	ctg	tcc	tgc	aag	gct	tct	ggc	tac	acc	ttc	acc	agc	tac	tgg	atg	cac	tgg	gtg	atg	cag	agg	cct	gga	caa	ggc	ctt	gag	tgg	att
																																							M
Vh1-54		cag	gtc	cag	ctg	cag	cag	tct	gga	gct	gag	ctg	gta	agg	cct	ggg	act	tca	gtg	aag	gtg	tcc	tgc	aag	gct	tct	gga	tac	gcc	ttc	act	aat	tac	ttg	ata	gag	tgg	gta	aag	cag	agg	cct	gga	cag	ggc	ctt	gag	tgg	att
		Q	V	Q	L	Q	Q	S	G	A	E	L	V	R	P	G	T	S	V	K	V	S	C	K	A	S	G	Y	A	F	T	N	Y	L	I	E	W	V	K	Q	R	P	G	Q	G	L	E	W	I
	381.11.A								.ga	gct	gag	ctg	gta	agg	cct	ggg	act	tca	gtg	aag	gtg	tcc	tgc	aag	gct	tct	gga	tac	gcc	ttc	act	aat	tac	ttg	ata	gag	tgg	gta	agg	cag	agg	cct	gga	cag	ggc	ctt	gag	tgg	att
																																							R
Vh1-59		cag	gtc	caa	ctg	cag	cag	cct	ggg	gct	gag	ctg	gtg	agg	cct	ggg	act	tca	gtg	aag	ttg	tcc	tgc	aag	gct	tct	ggc	tac	acc	ttc	acc	agc	tac	tgg	atg	cac	tgg	gta	aag	cag	agg	cct	gga	caa	ggc	ctt	gag	tgg	atc
		Q	V	Q	L	Q	Q	P	G	A	E	L	V	R	P	G	T	S	V	K	L	S	C	K	A	S	G	Y	T	F	T	S	Y	W	M	H	W	V	K	Q	R	P	G	Q	G	L	E	W	I
	685.9.A								..g	gct	gag	gtg	gtg	agg	cct	ggg	act	tca	gtg	aag	ttg	tcc	tgc	aag	gct	tct	ggc	tac	acc	ttc	acc	agc	tac	tgg	atg	cac	tgg	gta	aaa	cag	agg	cct	gga	caa	ggc	ctt	gag	tgg	atc
												V																											K
Vh1-72		cag	gtc	caa	ctg	cag	cag	cct	ggg	gct	gag	ctt	gtg	aag	cct	ggg	gct	tca	gtg	aag	ctg	tcc	tgc	aag	gct	tct	ggc	tac	acc	ttc	acc	agc	tac	tgg	atg	cac	tgg	gtg	aag	cag	agg	cct	gga	cga	ggc	ctt	gag	tgg	att
		Q	V	Q	L	Q	Q	P	G	A	E	L	V	K	P	G	A	S	V	K	L	S	C	K	A	S	G	Y	T	F	T	S	Y	W	M	H	W	V	K	Q	R	P	G	R	G	L	E	W	I
	865.12.A								.gg	gct	gag	ctt	gtg	aag	cct	ggg	gct	tca	gtg	aag	ctg	tcc	tgc	aag	gct	tct	ggc	tac	acc	ttc	acc	agc	tac	tgg	atg	cac	tgg	gtg	aag	cag	agg	cct	gga	cga	ggc	ctt	gag	tgg	att
Vh5-17		gag	gtg	cag	ctg	gtg	gag	tct	ggg	gga	ggc	tta	gtg	aag	cct	gga	ggg	tcc	ctg	aaa	ctc	tcc	tgt	gca	gcc	tct	gga	ttc	act	ttc	agt	gac	tat	gga	atg	cac	tgg	gtt	cgt	cag	gct	cca	gag	aag	ggg	ctg	gag	tgg	gtt
		E	V	Q	L	V	E	S	G	G	G	L	V	K	P	G	G	S	L	K	L	S	C	A	A	S	G	F	T	F	S	D	Y	G	M	H	W	V	R	Q	A	P	E	K	G	L	E	W	V
	762.5.A								.g	gga	ggc	tta	gtg	aga	cct	gga	ggg	tcc	ctg	aaa	ctc	tcc	tgt	gca	gcc	tct	ggc	ttc	act	ttc	agt	gac	tat	gga	atg	cac	tgg	gtt	cgt	cag	gct	cca	gag	aag	ggg	ctg	gag	tgg	ctt
														R													G																						L
[truncated: 80 more columns]
