# Supplementary material for: Two Distinct Pathways in Mice Generate Antinuclear Antigen-Reactive B Cell Repertoires
Source: Front Immunol. 2018 Jan 22;9:16. doi: 10.3389/fimmu.2018.00016 (PMC5786517; doi:10.3389/fimmu.2018.00016)
Supplement: Supplementary file 4 [file Table_4.xlsx]

## Sheet: Sheet1
Table S4
Nucleotide sequences and their translation into amino acids of Vk-regions of all hybridomas described herein,
which were derived from young B6 x bm12 mice undergoing a GVH reaction
Mouse 1
	Clone	Sequence
Vk4-74		caa	att	gtt	ctc	acc	cag	tct	cca	gca	atc	atg	tct	gca	tct	cta	ggg	gaa	cgg	gtc	acc	atg	acc	tgc	act	gcc	agc	tca	agt	gta	agt	tcc	agt	tac	ttg	cac	tgg	tac	cag	cag	aag	cca	gga	tcc	tcc	ccc	aaa	ctc	tgg
		Q	I	V	L	T	Q	S	P	A	I	M	S	A	S	L	G	E	R	V	T	M	T	C	T	A	S	S	S	V	S	S	S	Y	L	H	W	Y	Q	Q	K	P	G	S	S	P	K	L	W
	1.28.1	caa	att	gtt	ctc	acc	cag	tct	cca	gca	atc	atg	tct	gca	tct	cta	ggg	gaa	cgg	gtc	acc	atg	acc	tgc	act	gcc	agc	tca	agt	gta	agt	tcc	agt	tac	ttg	cac	tgg	tac	cag	cag	aag	cca	gga	tcc	tcc	ccc	aaa	ctc	tgg
	1.12.1A	caa	att	gtt	ctc	acc	cag	tct	cca	gca	atc	atg	tct	gca	tct	cta	ggg	gaa	cgg	gtc	acc	atg	acc	tgc	act	gcc	agc	tca	agt	gta	agt	tcc	agt	tac	ttg	cac	tgg	tac	cag	cag	aag	cca	gga	tcc	tcc	ccc	aaa	ctc	tgg
Vk4-63
		gaa	aat	gtt	ctc	acc	cag	tct	cca	gca	atc	atg	tct	gca	tct	cca	ggg	gaa	aag	gtc	acc	atg	acc	tgc	agt	gcc	agc	tca	agt	gta	agt	tac	atg	cac	tgg	tac	cag	cag	aag	tca	agc	acc	tcc	ccc	aaa	ctc	tgg	att	tat
		E	N	V	L	T	Q	S	P	A	I	M	S	A	S	P	G	E	K	V	T	M	T	C	S	A	S	S	S	V	S	Y	M	H	W	Y	Q	Q	K	S	S	T	S	P	K	L	W	I	Y
	1.802.1	gaa	aat	gtt	ctc	acc	cag	tct	cca	gca	atc	atg	tct	gca	tct	cca	ggg	gaa	aag	gtc	acc	atg	acc	tgc	agt	gcc	aac	tca	agt	ata	agt	tac	ata	tac	tgg	tac	cag	cag	aag	tca	agc	acc	tcc	ccc	aaa	ctc	tgg	att	tat
																											N			I			I	Y
Vk3-4		gac	att	gtg	ctg	acc	caa	tct	cca	gct	tct	ttg	gct	gtg	tct	cta	ggg	cag	agg	gcc	acc	atc	tcc	tgc	aag	gcc	agc	caa	agt	gtt	gat	tat	gat	ggt	gat	agt	tat	atg	aac	tgg	tac	caa	cag	aaa	cca	gga	cag	cca	ccc
		D	I	V	L	T	Q	S	P	A	S	L	A	V	S	L	G	Q	R	A	T	I	S	C	K	A	S	Q	S	V	D	Y	D	G	D	S	Y	M	N	W	Y	Q	Q	K	P	G	Q	P	P
	1.308.1	gac	att	gtg	cag	acc	caa	tct	cca	gct	tct	ttg	gct	gtg	tct	cta	ggg	cag	agg	gcc	acc	atc	tcc	tgc	aag	gcc	agc	caa	agt	gtt	gat	tat	gat	ggt	gat	agt	tat	atg	aac	tgg	tac	caa	cag	aaa	cca	gga	cag	cca	ccc
					Q
	1.356.1	gac	att	gtg	ctg	acc	caa	tct	cca	gct	tct	ttg	gct	gtg	tct	cta	ggg	cag	agg	gcc	acc	atc	tcc	tgc	aag	gcc	agc	caa	agt	gtt	gat	tat	gat	ggt	gat	agt	tat	atg	aac	tgg	tac	caa	cag	aaa	cca	gga	cag	cca	ccc
	1.741.1	gac	att	gtg	ctg	acc	caa	tct	cca	gct	tct	ttg	gct	gtg	tct	cta	ggg	cag	agg	gcc	acc	atc	tcc	tgc	aag	gcc	agc	caa	agt	gtt	gat	tat	gat	ggt	gat	agt	tat	atg	aac	tgg	tac	caa	cag	aaa	cca	gga	cag	cca	ccc
Mouse 2
	Clone	Sequence
Vk3-10		aac	att	gtg	ctg	acc	caa	tct	cca	gct	tct	ttg	gct	gtg	tct	cta	ggg	cag	agg	gcc	acc	ata	tcc	tgc	aga	gcc	agt	gaa	agt	gtt	gat	agt	tat	ggc	aat	agt	ttt	atg	cac	tgg	tac	cag	cag	aaa	cca	gga	cag	cca	ccc
		N	I	V	L	T	Q	S	P	A	S	L	A	V	S	L	G	Q	R	A	T	I	S	C	R	A	S	E	S	V	D	S	Y	G	N	S	F	M	H	W	Y	Q	Q	K	P	G	Q	P	P
	2.152.9
	2.70.8	aac	att	gtg	ctg	acc	caa	tct	cca	gct	tct	ttg	gct	gtg	tct	cta	ggg	cag	agg	gcc	acc	ata	tcc	tgc	aga	gcc	agt	gaa	agt	gtt	gat	aat	tat	ggc	aat	agt	ttt	atg	cac	tgg	tac	caa	cag	aaa	cca	gga	cag	cca	ccc
																																N										Q
	2.394.1	aac	att	gtg	ctg	acc	caa	tct	cca	gct	tct	ttg	gct	gtg	tct	cta	ggg	cag	agg	gcc	acc	ata	tcc	tgc	aga	gcc	agt	gaa	agt	gtt	gct	agt	tct	ggc	aat	agt	ttt	atg	cac	tgg	ttc	cag	cag	aaa	cca	gga	cag	cca	ccc
																															A		S
	2.382.2	aac	att	gtg	ctg	acc	caa	tct	cca	gct	tct	ttg	gct	gtg	tct	cta	ggg	cag	agg	gcc	acc	ata	tcc	tgc	aga	gcc	agt	gga	agt	gtt	gat	agt	tat	ggc	aat	agt	ttt	atg	cac	tgg	tac	cag	cag	aaa	cca	gga	cag	cca	ccc
																												G													F
	2.388.2	aac	att	gtg	ctg	acc	caa	tct	cca	gct	tct	ttg	gct	gtg	tct	cta	ggg	cag	agg	gcc	acc	ata	tcc	tgc	aga	gcc	agt	gaa	agt	gtt	gat	agt	tat	gac	aat	agt	ttt	atg	cac	tgg	tac	cag	cag	aaa	cca	gga	cag	cca	ccc
																																		D
		gac	att	gtg	cta	aca	cag	tct	cct	gct	tcc	tta	gct	gta	tct	ctg	ggg	cag	agg	gcc	acc	atc	tca	tgc	agg	gcc	agc	caa	agt	gtc	agt	aca	tct	agc	tat	agt	tat	atg	cac	tgg	tac	caa	cag	aaa	cca	gga	cag	cca	ccc
Vk3-7		D	I	V	L	T	Q	S	P	A	S	L	A	V	S	L	G	Q	R	A	T	I	S	C	R	A	S	Q	S	V	S	T	S	S	Y	S	Y	M	H	W	Y	Q	Q	K	P	G	Q	P	P
	2.374.1	gac	att	gtg	ctg	aca	cag	tct	cct	gct	tcc	tta	gct	gta	tct	ctg	ggg	cag	agg	gcc	acc	atc	tca	tgc	agg	gcc	agc	caa	agt	gtc	agc	aca	tct	aac	tat	agt	tat	atg	cac	tgg	tac	caa	cgg	aaa	cca	gga	cag	cca	ccc
					L																										S			N									R
Vk3-12		gac	att	gtg	ctg	aca	cag	tct	cct	gct	tcc	tta	gct	gta	tct	ctg	ggg	cag	agg	gcc	acc	atc	tca	tgc	agg	gcc	agc	aaa	agt	gtc	agt	aca	tct	ggc	tat	agt	tat	atg	cac	tgg	tac	caa	cag	aaa	cca	gga	cag	cca	ccc
		D	I	V	L	T	Q	S	P	A	S	L	A	V	S	L	G	Q	R	A	T	I	S	C	R	A	S	K	S	V	S	T	S	G	Y	S	Y	M	H	W	Y	Q	Q	K	P	G	Q	P	P
	2.80.9	gac	att	gtg	ctg	aca	cag	tct	cct	gct	tcc	tta	gct	gta	tct	ctg	ggg	cag	agg	gcc	acc	atc	tca	tac	agg	gcc	agc	aaa	agt	gtc	agt	aca	tct	ggc	tat	agt	tat	atg	cac	tgg	aac	caa	cag	aaa	cca	gga	cag	cca	ccc
																								Y
Vk14-111		gac	atc	aag	atg	acc	cag	tct	cca	tct	tcc	atg	tat	gca	tct	cta	gga	gag	aga	gtc	act	atc	act	tgc	aag	gcg	agt	cag	gac	att	aat	agc	tat	tta	agc	tgg	ttc	cag	cag	aaa	cca	ggg	aaa	tct	cct	aag	acc	ctg	atc
		D	I	K	M	T	Q	S	P	S	S	M	Y	A	S	L	G	E	R	V	T	I	T	C	K	A	S	Q	D	I	N	S	Y	L	S	W	F	Q	Q	K	P	G	K	S	P	K	T	L	I
	2.24.0	aca	tcc	aag	atg	acc	cag	tct	cca	tct	tcc	atg	tat	gca	tct	cta	gga	gag	aga	gtc	act	atc	act	tgc	aag	gcg	agt	cag	gac	att	aat	agc	tat	tta	agt	tgg	ttc	cag	cag	aaa	cca	ggg	aaa	tct	cct	aag	acc	ctg	atc
		T	S																																S
	2.344.3	gac	atc	aag	atg	acc	cag	tct	cca	tct	tcc	atg	tat	gca	tct	cta	gga	gag	aga	gtc	act	atc	act	tgc	aag	gcg	agt	cag	gac	att	aat	agc	tat	tta	agt	tgg	ttc	cag	cag	aaa	cca	ggg	aaa	tct	cct	aag	acc	ctg	atc
																																			S
	2.53.8	gac	atc	aag	atg	acc	cag	tct	cca	tct	tcc	atg	tat	gca	tct	cta	gga	gag	aga	gtc	act	atc	act	tgc	aag	gcg	agt	cag	gac	att	aat	agt	tat	tta	agt	tgg	ttc	cag	cag	aaa	cca	ggg	aaa	tct	cct	aag	acc	ctg	gtc
																																S			S														V
	2.58.2	gac	atc	aag	atg	acc	cag	tct	cca	tct	tcc	atg	tat	gca	tct	cta	gga	gag	aga	gtc	act	atc	act	tgc	aag	gcg	agt	cag	gac	att	aat	agg	tat	tta	agt	tgg	ttc	cag	cag	aaa	cca	ggg	aaa	tct	cct	aag	acc	ctg	atc
																																R			S
Mouse 3
	Clone	Sequence
Vk4-74		caa	att	gtt	ctc	acc	cag	tct	cca	gca	atc	atg	tct	gca	tct	cta	ggg	gaa	cgg	gtc	acc	atg	acc	tgc	act	gcc	agc	tca	agt	gta	agt	tcc	agt	tac	ttg	cac	tgg	tac	cag	cag	aag	cca	gga	tcc	tcc	ccc	aaa	ctc	tgg
		Q	I	V	L	T	Q	S	P	A	I	M	S	A	S	L	G	E	R	V	T	M	T	C	T	A	S	S	S	V	S	S	S	Y	L	H	W	Y	Q	Q	K	P	G	S	S	P	K	L	W
	3.71.1	caa	att	gtt	ctc	acc	cag	tct	cca	gca	ctc	atg	tct	gca	tct	ctg	ggg	gaa	cgg	gtc	acc	atg	acc	tgc	act	gcc	aac	tca	agt	gta	cgt	tcc	agt	tac	ttg	cac	tgg	tac	cag	cag	aag	cca	gga	tcc	tcc	ccc	aaa	ctc	tgg
											L					L											N				R
	3.77.1	caa	att	gtt	ctc	acc	cag	tct	cca	gca	atc	atg	tct	gca	tct	cta	ggg	gaa	cgg	gtc	acc	atg	acc	tgc	act	gcc	agc	tca	agt	gta	agt	tcc	agt	tac	ttg	cac	tgg	tac	cag	cag	aag	cca	gga	tcc	tcc	ccc	aaa	ttc	tgg
																																																F
	3.55.1	caa	att	gtt	ctc	acc	cag	tct	cca	gca	atc	atg	tct	gca	tct	ctg	ggg	gat	cgg	gtc	acc	atg	acc	tgc	act	gcc	agc	tca	agt	gta	agt	tcc	agt	tac	ttg	cac	tgg	tac	cag	cag	aag	cca	gga	tcc	tcc	ccc	aaa	ttc	tgg
																L		D																														F
	3.69.1	caa	att	gtt	ctc	acc	cag	tct	cca	gca	atc	atg	tct	gca	tct	cta	ggg	gaa	cgg	gtc	acc	atg	acc	tgc	act	gcc	agc	tca	agt	gta	agt	tcc	agt	tac	ttg	cac	tgg	tac	cag	cag	aag	cca	gga	tcc	tcc	ccc	aaa	ctc	tgg
	3.152.1	caa	att	gtt	ctc	acc	cag	tct	cca	gca	atc	acg	tct	gca	tct	cta	ggg	gaa	cgg	gtc	acc	atg	acc	tgc	act	gcc	agc	tca	agt	gta	agt	tcc	agt	tac	tta	cac	tgg	tac	cag	cag	aag	cca	gga	tcc	ccc	ccc	aaa	atc	tgg
												T																							L										P			I
Mouse 4
	Clone	Sequence
Vk4-74		caa	att	gtt	ctc	acc	cag	tct	cca	gca	atc	atg	tct	gca	tct	cta	ggg	gaa	cgg	gtc	acc	atg	acc	tgc	act	gcc	agc	tca	agt	gta	agt	tcc	agt	tac	ttg	cac	tgg	tac	cag	cag	aag	cca	gga	tcc	tcc	ccc	aaa	ctc	tgg
		Q	I	V	L	T	Q	S	P	A	I	M	S	A	S	L	G	E	R	V	T	M	T	C	T	A	S	S	S	V	S	S	S	Y	L	H	W	Y	Q	Q	K	P	G	S	S	P	K	L	W
	63.3.1	caa	att	gtt	ctc	acc	cag	tct	cca	gca	atc	atg	tct	gca	tct	cta	ggg	gaa	cgg	gtc	acc	atg	acc	tgc	act	gcc	agc	tca	agt	gta	agt	tcc	aga	tac	ttg	cac	tgg	tac	cag	cag	aag	cca	gga	tcc	tcc	ccc	aaa	ctc	tgg
																																	R
Vk15-103		gac	atc	cag	atg	aac	cag	tct	cca	tcc	agt	ctg	tct	gca	tcc	ctt	gga	gac	aca	att	acc	atc	act	tgc	cat	gcc	agt	cag	aac	att	aat	gtt	tgg	tta	agc	tgg	tac	cag	cag	aaa	cca	gga	aat	att	cct	aaa	cta	ttg	atc
		D	I	Q	M	N	Q	S	P	S	S	L	S	A	S	L	G	D	T	I	T	I	T	C	H	A	S	Q	N	I	N	V	W	L	S	W	Y	Q	Q	K	P	G	N	I	P	K	L	L	I
	165.2.1	gac	atc	cag	atg	aac	cag	tct	cca	tcc	agt	ctg	tct	gca	tcc	ctt	gga	gac	aca	att	acc	atc	act	tgc	cat	gcc	agt	cag	aac	att	aat	gtt	tgg	tta	agc	tgg	tac	cag	cag	aaa	cca	gga	aat	att	cct	aaa	cta	ttg	atc
Mouse 5
	Clone	Sequence
Vk1-117		gat	gtt	ttg	atg	acc	caa	act	cca	ctc	tcc	ctg	cct	gtc	agt	ctt	gga	gat	caa	gcc	tcc	atc	tct	tgc	aga	tct	agt	cag	agc	att	gta	cat	agt	aat	gga	aac	acc	tat	tta	gaa	tgg	tac	ctg	cag	aaa	cca	ggc	cag	tct
		D	V	L	M	T	Q	T	P	L	S	L	P	V	S	L	G	D	Q	A	S	I	S	C	R	S	S	Q	S	I	V	H	S	N	G	N	T	Y	L	E	W	Y	L	Q	K	P	G	Q	S
	14.11	gac	gtt	ttg	atg	acc	caa	act	cca	ctc	tcc	ctg	cct	gtc	agt	ctt	gga	gat	caa	gcc	tcc	atc	tct	tgc	aga	tct	agt	cag	aac	att	tta	cat	agt	gat	gga	aac	acc	tat	tta	gaa	tgg	tac	ctg	cag	aaa	cca	ggc	cag	tct
		D																											N		L			D
Vk3-10		aac	att	gtg	ctg	acc	caa	tct	cca	gct	tct	ttg	gct	gtg	tct	cta	ggg	cag	agg	gcc	acc	ata	tcc	tgc	aga	gcc	agt	gaa	agt	gtt	gat	agt	tat	ggc	aat	agt	ttt	atg	cac	tgg	tac	cag	cag	aaa	cca	gga	cag	cca	ccc
		N	I	V	L	T	Q	S	P	A	S	L	A	V	S	L	G	Q	R	A	T	I	S	C	R	A	S	E	S	V	D	S	Y	G	N	S	F	M	H	W	Y	Q	Q	K	P	G	Q	P	P
	810.4.A	aac	att	gtg	ctg	acc	caa	tct	cca	gct	tct	ttg	gct	gtg	tct	cta	ggg	cag	agg	gcc	acc	ata	tcc	tgc	aga	gcc	agt	gaa	agt	gtt	gat	agt	tat	ggc	aat	agt	ttt	atg	cac	tgg	tac	cag	cag	aaa	cca	gga	cag	cca	ccc
Vk3-7		gac	att	gtg	cta	aca	cag	tct	cct	gct	tcc	tta	gct	gta	tct	ctg	ggg	cag	agg	gcc	acc	atc	tca	tgc	agg	gcc	agc	caa	agt	gtc	agt	aca	tct	agc	tat	agt	tat	atg	cac	tgg	tac	caa	cag	aaa	cca	gga	cag	cca	ccc
		D	I	V	L	T	Q	S	P	A	S	L	A	V	S	L	G	Q	R	A	T	I	S	C	R	A	S	Q	S	V	S	T	S	S	Y	S	Y	M	H	W	Y	Q	Q	K	P	G	Q	P	P
	738.8.A																			gcc	acc	atc	tca	tgc	agg	gcc	agc	caa	ggt	gtc	agt	aca	tct	agt	tat	aat	tat	atg	cac	tgg	tac	caa	cag	aaa	cca	gga	cag	tca	ctc
																													G					S		N												S	L
Vk4-74		caa	att	gtt	ctc	acc	cag	tct	cca	gca	atc	atg	tct	gca	tct	cta	ggg	gaa	cgg	gtc	acc	atg	acc	tgc	act	gcc	agc	tca	agt	gta	agt	tcc	agt	tac	ttg	cac	tgg	tac	cag	cag	aag	cca	gga	tcc	tcc	ccc	aaa	ctc	tgg
		Q	I	V	L	T	Q	S	P	A	I	M	S	A	S	L	G	E	R	V	T	M	T	C	T	A	S	S	S	V	S	S	S	Y	L	H	W	Y	Q	Q	K	P	G	S	S	P	K	L	W
	865.12.A	caa	att	gtt	ctc	acc	cag	tct	cca	gca	atc	atg	tct	gca	tct	cta	ggg	gaa	cgg	gtc	acc	atg	acc	tgc	act	gcc	agc	tca	agt	gta	agt	tcc	agt	tac	ttg	cac	tgg	tac	cag	cag	aag	cca	gga	tcc	tcc	ccc	aaa	ctc	tgg
Vk4-91		gaa	att	gtg	ctc	acc	cag	tct	cca	acc	acc	atg	gct	gca	tct	ccc	ggg	gag	aag	atc	act	atc	acc	tgc	agt	gcc	agc	tca	agt	ata	agt	tcc	aat	tac	ttg	cat	tgg	tat	cag	cag	aag	cca	gga	ttc	tcc	cct	aaa	ctc	ttg
		E	I	V	L	T	Q	S	P	T	T	M	A	A	S	P	G	E	K	I	T	I	T	C	S	A	S	S	S	I	S	S	N	Y	L	H	W	Y	Q	Q	K	P	G	F	S	P	K	L	L
	724.3.A	gaa	att	gtg	ctc	acc	cag	tct	cca	acc	acc	atg	gct	gca	tct	ccc	ggg	gag	aag	atc	act	atc	acc	tgc	agc	gcc	agc	tca	agt	ata	agt	tcc	aat	tac	ttg	cat	tgg	tat	cag	cag	aag	cca	gga	ttc	tcc	cct	aaa	ctc	ttg
																									S
Vk14-111		gac	atc	aag	atg	acc	cag	tct	cca	tct	tcc	atg	tat	gca	tct	cta	gga	gag	aga	gtc	act	atc	act	tgc	aag	gcg	agt	cag	gac	att	aat	agc	tat	tta	agc	tgg	ttc	cag	cag	aaa	cca	ggg	aaa	tct	cct	aag	acc	ctg	atc
		D	I	K	M	T	Q	S	P	S	S	M	Y	A	S	L	G	E	R	V	T	I	T	C	K	A	S	Q	D	I	N	S	Y	L	S	W	F	Q	Q	K	P	G	K	S	P	K	T	L	I
	381.11.A	gac	atc	aag	atg	acc	cag	tct	cca	tct	tcc	atg	tat	gca	tct	cta	gga	gag	aga	gtc	act	atc	act	tgc	aag	gcg	agt	cag	gac	att	aat	agc	tat	tta	aac	tgg	ttc	caa	cag	aaa	cca	ggg	aaa	tct	cct	aag	acc	ctg	atc
																																			N			Q
Vk17-127		gaa	aca	act	gtg	acc	cag	tct	cca	gca	tcc	ctg	tcc	gtg	gct	aca	gga	gaa	aaa	gtc	act	atc	aga	tgc	ata	acc	agc	act	gat	att	gat	gat	gat	atg	aac	tgg	tac	cag	cag	aag	cca	ggg	gaa	cct	cct	aag	ctc	ctt	att
		E	T	T	V	T	Q	S	P	A	S	L	S	V	A	T	G	E	K	V	T	I	R	C	I	T	S	T	D	I	D	D	D	M	N	W	Y	Q	Q	K	P	G	E	P	P	K	L	L	I
	685.9.A	gaa	aca	act	gtg	acc	cag	tct	cca	gca	ccc	ctg	tcc	gtg	gca	aca	gga	gaa	aat	gtc	act	atc	aga	tac	ata	acc	aac	act	gat	att	gat	ggt	gac	ttg	aac	tgg	tac	cag	cag	aag	cca	ggg	aaa	cct	cct	aag	gtt	ctt	att
											P				A				N					Y			N					G		L									K				V
	1011.39.A	gaa	aca	act	gtg	acc	cag	tct	cca	gca	tcc	ctg	tcc	gtg	gct	aca	gga	gaa	aaa	gtc	act	atc	agc	tgc	ata	acc	agt	act	gat	att	gat	gat	gat	atg	aac	tgg	ttc	cag	cag	agg	cca	ggg	gaa	cct	cct	aaa	ctc	ctt	att
																							S				S										F			K						K
[truncated: 65 more columns]
